# Supplementary material for: Tetra-μ-acetato-κ4 O:O′;κ3 O,O′:O′;κ3 O:O,O′-bis­[(acetato-κ2 O,O′)(1,10-phenanthroline-κ2 N,N′)europium(III)]
Source: Acta Crystallogr Sect E Struct Rep Online. 2010 May 8;66(Pt 6):m606. doi: 10.1107/S1600536810015680 (PMC2979550; doi:10.1107/S1600536810015680)
Supplement: Supplementary file 1 [file e-66-0m606-sup1.cif]

##############################################################################
###                                                                        ###
###        Electronic paper (Acta Crystallographica Section E)             ###
###                                                                        ###
##############################################################################
#                                                                            #
# This CIF contains the data in a paper accepted for publication in Acta     #
# Crystallographica Section E. It conforms to the requirements of Notes      #
# for Authors for Section E, and has been peer reviewed under the auspices   #
# of the IUCr Commission on Journals.                                        #
#                                                                            #
# Full details of the Crystallographic Information File format               #
# are given in the paper "The Crystallographic Information File (CIF):       #
# a New Standard Archive File for Crystallography" by S. R. Hall, F. H.      #
# Allen and I. D. Brown [Acta Cryst. (1991), A47, 655-685].                  #
#                                                                            #
# The current version of the core CIF dictionary is obtainable from          #
# ftp://ftp.iucr.org/pub/cif_core.dic. The current version number is 2.4.    #
#                                                                            #
# Software is freely available for graphical display of the structure(s) in  #
# this CIF.  For information consult the CIF home page http://www.iucr.org/  #
# cif/home.html                                                              #
#                                                                            #
# This file may be used for bona fide research purposes within the           #
# scientific community so long as proper attribution is given to the journal # 
# article from which it was obtained.                                        #
#                                                                            #
##############################################################################
                                             
data_I
_audit_creation_method     SHELXL-97
_chemical_name_systematic
;
Tetra-\m-acetato-\k^4^<i>O</i>:<i>O</i>';\k^3^<i>O</i>,<i>O</i>':<i>O</i>';
\k^3^<i>O</i>:<i>O</i>,<i>O</i>'-bis[(acetato-\k^2^<i>O</i>,<i>O</i>')(1,10-
phenanthroline-\k^2^<i>N</i>,<i>N</i>')europium(III)]
;
_chemical_name_common     ?
_chemical_formula_moiety     'C36 H34 Eu2 N4 O12'
_chemical_formula_sum     'C36 H34 Eu2 N4 O12'
_chemical_formula_iupac     '[Eu2 (C2 H3 O2)6 (C12 H8 N2)2]'
_chemical_formula_weight     1018.61
_chemical_melting_point     ?
_symmetry_cell_setting     'triclinic'
_symmetry_space_group_name_H-M     'P -1'
_symmetry_space_group_name_Hall     '-P 1'
loop_
    _symmetry_equiv_pos_as_xyz
    'x, y, z'
    '-x, -y, -z'
_cell_length_a     8.7671(19)
_cell_length_b     8.9265(19)
_cell_length_c     12.992(3)
_cell_angle_alpha     103.631(2)
_cell_angle_beta     109.254(2)
_cell_angle_gamma     98.300(3)
_cell_volume     905.1(3)
_cell_formula_units_Z     1
_cell_measurement_reflns_used     2079
_cell_measurement_theta_min     0.662
_cell_measurement_theta_max     25.193
_cell_measurement_temperature     298(2)
_exptl_crystal_description     block
_exptl_crystal_colour     colorless
_exptl_crystal_size_max     0.20
_exptl_crystal_size_mid     0.19
_exptl_crystal_size_min     0.18
_exptl_crystal_density_diffrn     1.869
_exptl_crystal_density_meas     ?
_exptl_crystal_density_method     'not measured'
_exptl_crystal_F_000     500
_exptl_absorpt_coefficient_mu     3.503
_exptl_absorpt_correction_type     'multi-scan'
_exptl_absorpt_process_details     '(SADABS; Bruker, 2001)'
_exptl_absorpt_correction_T_min     0.541
_exptl_absorpt_correction_T_max     0.571
_exptl_special_details
;
;
_diffrn_ambient_temperature     298(2)
_diffrn_radiation_type     MoK\a
_diffrn_radiation_wavelength     0.71073
_diffrn_radiation_source     'fine-focus sealed tube'
_diffrn_radiation_monochromator     graphite
_diffrn_measurement_device_type     'Bruker SMART CCD'
_diffrn_measurement_method     '\w scans'
_diffrn_detector_area_resol_mean     ?
_diffrn_reflns_number     5010
_diffrn_reflns_av_R_equivalents     0.0210
_diffrn_reflns_av_sigmaI/netI     0.0465
_diffrn_reflns_theta_min     1.74
_diffrn_reflns_theta_max     26.00
_diffrn_reflns_theta_full     26.00
_diffrn_measured_fraction_theta_max     0.980
_diffrn_measured_fraction_theta_full     0.980
_diffrn_reflns_limit_h_min     -10
_diffrn_reflns_limit_h_max     10
_diffrn_reflns_limit_k_min     -8
_diffrn_reflns_limit_k_max     10
_diffrn_reflns_limit_l_min     -14
_diffrn_reflns_limit_l_max     15
_diffrn_standards_number     0
_diffrn_standards_interval_count     .
_diffrn_standards_interval_time     .
_diffrn_standards_decay_%     ?
_refine_special_details
;
Refinement of <i>F</i>^2^ against ALL reflections. The weighted <i>R</i>-factor
wR and goodness of fit <i>S</i> are based on <i>F</i>^2^, conventional
<i>R</i>-factors <i>R</i> are based on <i>F</i>, with <i>F</i> set to zero for
negative <i>F</i>^2^. The threshold expression of <i>F</i>^2^ >
\s(<i>F</i>^2^) is used only for calculating <i>R</i>-factors(gt) etc. and is
not relevant to the choice of reflections for refinement. <i>R</i>-factors
based on <i>F</i>^2^ are statistically about twice as large as those based on
<i>F</i>, and <i>R</i>- factors based on ALL data will be even larger.
;
_reflns_number_total     3474
_reflns_number_gt     3062
_reflns_threshold_expression     I>2\s(I)
_refine_ls_structure_factor_coef     Fsqd
_refine_ls_matrix_type     full
_refine_ls_R_factor_all     0.0361
_refine_ls_R_factor_gt     0.0295
_refine_ls_wR_factor_gt     0.0588
_refine_ls_wR_factor_ref     0.0617
_refine_ls_goodness_of_fit_ref     1.050
_refine_ls_restrained_S_all     1.050
_refine_ls_number_reflns     3474
_refine_ls_number_parameters     247
_refine_ls_number_restraints     0
_refine_ls_hydrogen_treatment     constr
_refine_ls_weighting_scheme     calc
_refine_ls_weighting_details
         'calc w=1/[\s^2^(Fo^2^)+(0.0250P)^2^+0.0000P] where P=(Fo^2^+2Fc^2^)/3'
_atom_sites_solution_hydrogens     geom
_atom_sites_solution_primary     direct
_atom_sites_solution_secondary     difmap
_refine_ls_shift/su_max     0.000
_refine_ls_shift/su_mean     0.000
_refine_diff_density_max     0.795
_refine_diff_density_min     -0.644
_refine_ls_extinction_method     none
_refine_ls_extinction_coef     ?
loop_
    _atom_type_symbol
    _atom_type_description
    _atom_type_scat_dispersion_real
    _atom_type_scat_dispersion_imag
    _atom_type_scat_source
    'C' 'C' 0.0033 0.0016
                         'International Tables Vol C Tables 4.2.6.8 and 6.1.1.4'
    'H' 'H' 0.0000 0.0000
                         'International Tables Vol C Tables 4.2.6.8 and 6.1.1.4'
    'Eu' 'Eu' -0.1578 3.6682
                         'International Tables Vol C Tables 4.2.6.8 and 6.1.1.4'
    'N' 'N' 0.0061 0.0033
                         'International Tables Vol C Tables 4.2.6.8 and 6.1.1.4'
    'O' 'O' 0.0106 0.0060
                         'International Tables Vol C Tables 4.2.6.8 and 6.1.1.4'
_computing_data_collection     'SMART (Bruker, 2001)'
_computing_cell_refinement     'SAINT (Bruker, 2001)'
_computing_data_reduction     'SAINT (Bruker, 2001)'
_computing_structure_solution     'SHELXTL (Sheldrick, 2008)'
_computing_structure_refinement     'SHELXTL (Sheldrick, 2008)'
_computing_molecular_graphics     'SHELXTL (Sheldrick, 2008)'
_computing_publication_material     'SHELXTL (Sheldrick, 2008)'
loop_
    _atom_site_type_symbol
    _atom_site_label
    _atom_site_fract_x
    _atom_site_fract_y
    _atom_site_fract_z
    _atom_site_U_iso_or_equiv
    _atom_site_adp_type
    _atom_site_calc_flag
    _atom_site_refinement_flags
    _atom_site_occupancy
    _atom_site_disorder_assembly
    _atom_site_disorder_group
    Eu Eu1 0.47430(3) 0.84412(3) 0.356229(17) 0.02341(8) Uani d . 1 . .
    O O3 0.5788(4) 1.1409(4) 0.4756(2) 0.0312(7) Uani d . 1 . .
    O O4 0.6208(4) 1.0735(4) 0.3157(2) 0.0336(7) Uani d . 1 . .
    O O2 0.2565(4) 0.5955(4) 0.2687(3) 0.0419(8) Uani d . 1 . .
    O O1 0.5000(4) 0.5829(4) 0.3834(3) 0.0373(8) Uani d . 1 . .
    O O5 0.7449(4) 0.8969(4) 0.4988(2) 0.0310(7) Uani d . 1 . .
    N N1 0.6375(4) 0.7194(4) 0.2384(3) 0.0277(8) Uani d . 1 . .
    C C1 0.7671(6) 0.6658(5) 0.2863(4) 0.0362(11) Uani d . 1 . .
    H H1 0.7915 0.6637 0.3612 0.043 Uiso calc R 1 . .
    C C2 0.8702(6) 0.6116(6) 0.2307(4) 0.0423(12) Uani d . 1 . .
    H H2 0.9609 0.5753 0.2678 0.051 Uiso calc R 1 . .
    C C3 0.8341(6) 0.6134(6) 0.1215(4) 0.0450(13) Uani d . 1 . .
    H H3 0.9007 0.5782 0.0829 0.054 Uiso calc R 1 . .
    C C4 0.6972(6) 0.6680(6) 0.0664(4) 0.0368(11) Uani d . 1 . .
    C C7 0.4176(6) 0.7809(6) -0.0387(4) 0.0421(13) Uani d . 1 . .
    C C6 0.4559(6) 0.7750(5) 0.0747(3) 0.0294(10) Uani d . 1 . .
    N N2 0.3612(5) 0.8179(4) 0.1353(3) 0.0323(9) Uani d . 1 . .
    C C12 0.2280(6) 0.8637(6) 0.0849(4) 0.0437(13) Uani d . 1 . .
    H H8 0.1601 0.8895 0.1249 0.052 Uiso calc R 1 . .
    C C11 0.1825(7) 0.8757(7) -0.0271(4) 0.0565(16) Uani d . 1 . .
    H H7 0.0883 0.9110 -0.0592 0.068 Uiso calc R 1 . .
    C C10 0.2789(7) 0.8348(7) -0.0871(4) 0.0524(15) Uani d . 1 . .
    H H6 0.2516 0.8431 -0.1607 0.063 Uiso calc R 1 . .
    C C5 0.6006(6) 0.7203(5) 0.1290(4) 0.0299(10) Uani d . 1 . .
    C C15 0.6463(5) 1.1743(5) 0.4079(4) 0.0284(10) Uani d . 1 . .
    C C13 0.3479(6) 0.5207(5) 0.3230(4) 0.0327(11) Uani d . 1 . .
    C C8 0.5223(7) 0.7281(7) -0.0976(4) 0.0534(15) Uani d . 1 . .
    H H5 0.4986 0.7328 -0.1718 0.064 Uiso calc R 1 . .
    O O6 0.7627(4) 1.0478(4) 0.6690(2) 0.0336(7) Uani d . 1 . .
    C C14 0.2753(7) 0.3534(6) 0.3168(5) 0.0506(14) Uani d . 1 . .
    H H9A 0.1575 0.3255 0.2737 0.076 Uiso calc R 1 . .
    H H9B 0.2959 0.3470 0.3927 0.076 Uiso calc R 1 . .
    H H9C 0.3264 0.2814 0.2800 0.076 Uiso calc R 1 . .
    C C16 0.7559(6) 1.3374(6) 0.4417(4) 0.0422(12) Uani d . 1 . .
    H H10A 0.8097 1.3412 0.3886 0.063 Uiso calc R 1 . .
    H H10B 0.8385 1.3612 0.5172 0.063 Uiso calc R 1 . .
    H H10C 0.6894 1.4140 0.4409 0.063 Uiso calc R 1 . .
    C C9 0.6513(7) 0.6730(7) -0.0494(4) 0.0539(15) Uani d . 1 . .
    H H4 0.7136 0.6367 -0.0914 0.065 Uiso calc R 1 . .
    C C18 0.9975(5) 0.9554(6) 0.6560(4) 0.0395(12) Uani d . 1 . .
    H H11A 1.0003 0.8457 0.6445 0.059 Uiso calc R 1 . .
    H H11B 1.0414 1.0106 0.7365 0.059 Uiso calc R 1 . .
    H H11C 1.0636 1.0025 0.6206 0.059 Uiso calc R 1 . .
    C C17 0.8220(5) 0.9669(5) 0.6038(4) 0.0277(10) Uani d . 1 . .
loop_
    _atom_site_aniso_label
    _atom_site_aniso_U_11
    _atom_site_aniso_U_22
    _atom_site_aniso_U_33
    _atom_site_aniso_U_12
    _atom_site_aniso_U_13
    _atom_site_aniso_U_23
    Eu1 0.02392(12) 0.02795(13) 0.02150(12) 0.00926(9) 0.01093(9) 0.00800(9)
    O3 0.0368(18) 0.0376(18) 0.0297(16) 0.0146(15) 0.0192(14) 0.0159(15)
    O4 0.0410(19) 0.0386(19) 0.0242(16) 0.0079(15) 0.0181(14) 0.0077(15)
    O2 0.039(2) 0.038(2) 0.045(2) 0.0085(16) 0.0110(16) 0.0142(17)
    O1 0.038(2) 0.0360(19) 0.0442(19) 0.0151(15) 0.0170(16) 0.0167(16)
    O5 0.0288(17) 0.0393(19) 0.0243(16) 0.0108(14) 0.0111(13) 0.0056(14)
    N1 0.030(2) 0.028(2) 0.0260(19) 0.0091(16) 0.0132(16) 0.0064(16)
    C1 0.044(3) 0.038(3) 0.032(3) 0.017(2) 0.019(2) 0.011(2)
    C2 0.034(3) 0.047(3) 0.050(3) 0.018(2) 0.018(2) 0.013(3)
    C3 0.046(3) 0.047(3) 0.048(3) 0.016(3) 0.031(3) 0.004(3)
    C4 0.043(3) 0.037(3) 0.032(3) 0.011(2) 0.021(2) 0.003(2)
    C7 0.050(3) 0.048(3) 0.025(2) 0.007(3) 0.014(2) 0.010(2)
    C6 0.036(3) 0.027(2) 0.022(2) 0.004(2) 0.011(2) 0.0032(19)
    N2 0.034(2) 0.035(2) 0.027(2) 0.0104(18) 0.0096(17) 0.0088(18)
    C12 0.039(3) 0.061(4) 0.031(3) 0.024(3) 0.011(2) 0.012(3)
    C11 0.064(4) 0.074(4) 0.033(3) 0.033(3) 0.009(3) 0.021(3)
    C10 0.069(4) 0.060(4) 0.027(3) 0.018(3) 0.013(3) 0.016(3)
    C5 0.037(3) 0.025(2) 0.028(2) 0.005(2) 0.015(2) 0.005(2)
    C15 0.027(2) 0.034(3) 0.031(2) 0.012(2) 0.014(2) 0.015(2)
    C13 0.043(3) 0.033(3) 0.029(2) 0.012(2) 0.024(2) 0.006(2)
    C8 0.067(4) 0.071(4) 0.029(3) 0.018(3) 0.027(3) 0.015(3)
    O6 0.0333(18) 0.0416(19) 0.0257(16) 0.0171(15) 0.0109(14) 0.0052(15)
    C14 0.064(4) 0.033(3) 0.057(3) 0.004(3) 0.027(3) 0.016(3)
    C16 0.049(3) 0.036(3) 0.046(3) 0.007(2) 0.027(3) 0.009(2)
    C9 0.063(4) 0.066(4) 0.037(3) 0.017(3) 0.030(3) 0.008(3)
    C18 0.030(3) 0.044(3) 0.041(3) 0.013(2) 0.009(2) 0.009(2)
    C17 0.027(2) 0.028(2) 0.034(3) 0.0086(19) 0.014(2) 0.014(2)
_geom_special_details
;
All esds (except the esd in the dihedral angle between two l.s. planes) are
estimated using the full covariance matrix. The cell esds are taken into
account individually in the estimation of esds in distances, angles and
torsion angles; correlations between esds in cell parameters are only used
when they are defined by crystal symmetry. An approximate (isotropic)
treatment of cell esds is used for estimating esds involving l.s. planes.
;
loop_
    _geom_bond_atom_site_label_1
    _geom_bond_atom_site_label_2
    _geom_bond_site_symmetry_2
    _geom_bond_distance
    _geom_bond_publ_flag
    Eu1 O3 2_676 2.358(3) ?
    Eu1 O6 2_676 2.374(3) ?
    Eu1 O5 . 2.377(3) ?
    Eu1 O2 . 2.453(3) ?
    Eu1 O1 . 2.470(3) ?
    Eu1 O4 . 2.513(3) ?
    Eu1 O3 . 2.586(3) ?
    Eu1 N1 . 2.594(3) ?
    Eu1 N2 . 2.649(4) ?
    Eu1 C13 . 2.815(5) ?
    Eu1 C15 . 2.920(4) ?
    Eu1 Eu1 2_676 3.9409(8) ?
    O3 C15 . 1.276(5) ?
    O3 Eu1 2_676 2.358(3) ?
    O4 C15 . 1.245(5) ?
    O2 C13 . 1.262(6) ?
    O1 C13 . 1.262(5) ?
    O5 C17 . 1.256(5) ?
    N1 C1 . 1.319(6) ?
    N1 C5 . 1.351(5) ?
    C1 C2 . 1.402(6) ?
    C1 H1 . 0.9300 ?
    C2 C3 . 1.352(7) ?
    C2 H2 . 0.9300 ?
    C3 C4 . 1.399(7) ?
    C3 H3 . 0.9300 ?
    C4 C5 . 1.410(6) ?
    C4 C9 . 1.437(7) ?
    C7 C10 . 1.384(7) ?
    C7 C6 . 1.415(6) ?
    C7 C8 . 1.438(7) ?
    C6 N2 . 1.355(5) ?
    C6 C5 . 1.448(6) ?
    N2 C12 . 1.311(6) ?
    C12 C11 . 1.411(7) ?
    C12 H8 . 0.9300 ?
    C11 C10 . 1.358(7) ?
    C11 H7 . 0.9300 ?
    C10 H6 . 0.9300 ?
    C15 C16 . 1.500(6) ?
    C13 C14 . 1.508(6) ?
    C8 C9 . 1.324(8) ?
    C8 H5 . 0.9300 ?
    O6 C17 . 1.273(5) ?
    O6 Eu1 2_676 2.374(3) ?
    C14 H9A . 0.9600 ?
    C14 H9B . 0.9600 ?
    C14 H9C . 0.9600 ?
    C16 H10A . 0.9600 ?
    C16 H10B . 0.9600 ?
    C16 H10C . 0.9600 ?
    C9 H4 . 0.9300 ?
    C18 C17 . 1.492(6) ?
    C18 H11A . 0.9600 ?
    C18 H11B . 0.9600 ?
    C18 H11C . 0.9600 ?
loop_
    _geom_angle_atom_site_label_1
    _geom_angle_atom_site_label_2
    _geom_angle_atom_site_label_3
    _geom_angle_site_symmetry_1
    _geom_angle_site_symmetry_3
    _geom_angle
    _geom_angle_publ_flag
    O3 Eu1 O6 2_676 2_676 75.03(10) ?
    O3 Eu1 O5 2_676 . 76.96(10) ?
    O6 Eu1 O5 2_676 . 137.07(10) ?
    O3 Eu1 O2 2_676 . 86.29(10) ?
    O6 Eu1 O2 2_676 . 81.08(11) ?
    O5 Eu1 O2 . . 128.67(11) ?
    O3 Eu1 O1 2_676 . 77.36(10) ?
    O6 Eu1 O1 2_676 . 127.36(11) ?
    O5 Eu1 O1 . . 75.84(10) ?
    O2 Eu1 O1 . . 53.10(11) ?
    O3 Eu1 O4 2_676 . 125.07(10) ?
    O6 Eu1 O4 2_676 . 90.28(11) ?
    O5 Eu1 O4 . . 79.96(10) ?
    O2 Eu1 O4 . . 144.17(10) ?
    O1 Eu1 O4 . . 141.79(10) ?
    O3 Eu1 O3 2_676 . 74.40(11) ?
    O6 Eu1 O3 2_676 . 72.72(10) ?
    O5 Eu1 O3 . . 68.79(10) ?
    O2 Eu1 O3 . . 150.59(10) ?
    O1 Eu1 O3 . . 138.62(10) ?
    O4 Eu1 O3 . . 50.80(9) ?
    O3 Eu1 N1 2_676 . 143.33(11) ?
    O6 Eu1 N1 2_676 . 139.90(10) ?
    O5 Eu1 N1 . . 77.84(10) ?
    O2 Eu1 N1 . . 89.07(11) ?
    O1 Eu1 N1 . . 70.92(11) ?
    O4 Eu1 N1 . . 75.40(10) ?
    O3 Eu1 N1 . . 119.64(10) ?
    O3 Eu1 N2 2_676 . 149.00(11) ?
    O6 Eu1 N2 2_676 . 77.11(11) ?
    O5 Eu1 N2 . . 133.80(10) ?
    O2 Eu1 N2 . . 76.19(11) ?
    O1 Eu1 N2 . . 110.07(11) ?
    O4 Eu1 N2 . . 67.99(10) ?
    O3 Eu1 N2 . . 109.76(10) ?
    N1 Eu1 N2 . . 62.79(11) ?
    O3 Eu1 C13 2_676 . 79.18(11) ?
    O6 Eu1 C13 2_676 . 103.79(13) ?
    O5 Eu1 C13 . . 102.11(13) ?
    O2 Eu1 C13 . . 26.59(12) ?
    O1 Eu1 C13 . . 26.61(12) ?
    O4 Eu1 C13 . . 154.90(11) ?
    O3 Eu1 C13 . . 153.35(11) ?
    N1 Eu1 C13 . . 80.57(12) ?
    N2 Eu1 C13 . . 94.65(12) ?
    O3 Eu1 C15 2_676 . 99.99(11) ?
    O6 Eu1 C15 2_676 . 82.87(11) ?
    O5 Eu1 C15 . . 70.72(11) ?
    O2 Eu1 C15 . . 160.62(12) ?
    O1 Eu1 C15 . . 146.09(11) ?
    O4 Eu1 C15 . . 25.08(10) ?
    O3 Eu1 C15 . . 25.89(10) ?
    N1 Eu1 C15 . . 96.31(11) ?
    N2 Eu1 C15 . . 89.71(11) ?
    C13 Eu1 C15 . . 172.71(13) ?
    O3 Eu1 Eu1 2_676 2_676 39.20(7) ?
    O6 Eu1 Eu1 2_676 2_676 69.54(7) ?
    O5 Eu1 Eu1 . 2_676 68.14(7) ?
    O2 Eu1 Eu1 . 2_676 122.20(8) ?
    O1 Eu1 Eu1 . 2_676 111.19(7) ?
    O4 Eu1 Eu1 . 2_676 85.93(7) ?
    O3 Eu1 Eu1 . 2_676 35.19(6) ?
    N1 Eu1 Eu1 . 2_676 143.56(8) ?
    N2 Eu1 Eu1 . 2_676 137.30(8) ?
    C13 Eu1 Eu1 . 2_676 118.30(9) ?
    C15 Eu1 Eu1 . 2_676 60.89(9) ?
    C15 O3 Eu1 . 2_676 160.5(3) ?
    C15 O3 Eu1 . . 91.8(3) ?
    Eu1 O3 Eu1 2_676 . 105.60(10) ?
    C15 O4 Eu1 . . 96.1(2) ?
    C13 O2 Eu1 . . 92.9(3) ?
    C13 O1 Eu1 . . 92.1(3) ?
    C17 O5 Eu1 . . 139.2(3) ?
    C1 N1 C5 . . 118.2(4) ?
    C1 N1 Eu1 . . 120.9(3) ?
    C5 N1 Eu1 . . 120.7(3) ?
    N1 C1 C2 . . 123.7(4) ?
    N1 C1 H1 . . 118.2 ?
    C2 C1 H1 . . 118.2 ?
    C3 C2 C1 . . 118.2(5) ?
    C3 C2 H2 . . 120.9 ?
    C1 C2 H2 . . 120.9 ?
    C2 C3 C4 . . 120.5(4) ?
    C2 C3 H3 . . 119.8 ?
    C4 C3 H3 . . 119.8 ?
    C3 C4 C5 . . 117.4(4) ?
    C3 C4 C9 . . 123.4(5) ?
    C5 C4 C9 . . 119.2(5) ?
    C10 C7 C6 . . 117.6(5) ?
    C10 C7 C8 . . 123.9(5) ?
    C6 C7 C8 . . 118.5(5) ?
    N2 C6 C7 . . 122.5(4) ?
    N2 C6 C5 . . 118.0(4) ?
    C7 C6 C5 . . 119.5(4) ?
    C12 N2 C6 . . 117.9(4) ?
    C12 N2 Eu1 . . 122.8(3) ?
    C6 N2 Eu1 . . 118.7(3) ?
    N2 C12 C11 . . 123.2(5) ?
    N2 C12 H8 . . 118.4 ?
    C11 C12 H8 . . 118.4 ?
    C10 C11 C12 . . 118.8(5) ?
    C10 C11 H7 . . 120.6 ?
    C12 C11 H7 . . 120.6 ?
    C11 C10 C7 . . 120.0(5) ?
    C11 C10 H6 . . 120.0 ?
    C7 C10 H6 . . 120.0 ?
    N1 C5 C4 . . 122.1(4) ?
    N1 C5 C6 . . 118.6(4) ?
    C4 C5 C6 . . 119.3(4) ?
    O4 C15 O3 . . 120.4(4) ?
    O4 C15 C16 . . 121.0(4) ?
    O3 C15 C16 . . 118.5(4) ?
    O4 C15 Eu1 . . 58.8(2) ?
    O3 C15 Eu1 . . 62.3(2) ?
    C16 C15 Eu1 . . 172.3(3) ?
    O2 C13 O1 . . 121.4(4) ?
    O2 C13 C14 . . 119.9(4) ?
    O1 C13 C14 . . 118.8(5) ?
    O2 C13 Eu1 . . 60.5(2) ?
    O1 C13 Eu1 . . 61.3(2) ?
    C14 C13 Eu1 . . 173.6(3) ?
    C9 C8 C7 . . 122.1(5) ?
    C9 C8 H5 . . 119.0 ?
    C7 C8 H5 . . 119.0 ?
    C17 O6 Eu1 . 2_676 136.1(3) ?
    C13 C14 H9A . . 109.5 ?
    C13 C14 H9B . . 109.5 ?
    H9A C14 H9B . . 109.5 ?
    C13 C14 H9C . . 109.5 ?
    H9A C14 H9C . . 109.5 ?
    H9B C14 H9C . . 109.5 ?
    C15 C16 H10A . . 109.5 ?
    C15 C16 H10B . . 109.5 ?
    H10A C16 H10B . . 109.5 ?
    C15 C16 H10C . . 109.5 ?
    H10A C16 H10C . . 109.5 ?
    H10B C16 H10C . . 109.5 ?
    C8 C9 C4 . . 121.4(5) ?
    C8 C9 H4 . . 119.3 ?
    C4 C9 H4 . . 119.3 ?
    C17 C18 H11A . . 109.5 ?
    C17 C18 H11B . . 109.5 ?
    H11A C18 H11B . . 109.5 ?
    C17 C18 H11C . . 109.5 ?
    H11A C18 H11C . . 109.5 ?
    H11B C18 H11C . . 109.5 ?
    O5 C17 O6 . . 125.1(4) ?
    O5 C17 C18 . . 117.4(4) ?
    O6 C17 C18 . . 117.5(4) ?
loop_
    _geom_hbond_atom_site_label_D
    _geom_hbond_atom_site_label_H
    _geom_hbond_atom_site_label_A
    _geom_hbond_site_symmetry_A
    _geom_hbond_distance_DH
    _geom_hbond_distance_HA
    _geom_hbond_distance_DA
    _geom_hbond_angle_DHA
    C2 H2 O2 1_655 0.93 2.57 3.287(6) 134.5
    C12 H8 O6 2_676 0.93 2.44 3.078(6) 126.3
    C16 H10C O1 1_565 0.96 2.45 3.390(6) 164.6
data_global
_journal_date_recd_electronic     2010-04-26
_journal_date_accepted     2010-04-28
_journal_name_full     'Acta Crystallographica, Section E'
_journal_year     2010
_journal_volume     66
_journal_issue      6
_journal_page_first     m606
_journal_page_last     m606
_journal_paper_category     QM
_journal_coeditor_code     XU2753
_publ_contact_author_name     'Shantang Yue'
_publ_contact_author_address
;
School of Chemistry and Environment
South China Normal University
Guangzhou, People's Republic of China
510006
;
_publ_contact_author_email     'yuesht@scnu.edu.cn'
_publ_contact_author_fax     '+86 20 39310187'
_publ_contact_author_phone     '+86 13711179206'
_publ_section_title
;\
Tetra-\m-acetato-\k^4^<i>O</i>:<i>O</i>';\k^3^<i>O</i>,<i>O</i>':<i>O</i>';\
\k^3^<i>O</i>:<i>O</i>,<i>O</i>'-bis[(acetato-\k^2^<i>O</i>,<i>O</i>')(1,10-\
phenanthroline-\k^2^<i>N</i>,<i>N</i>')europium(III)]
;
loop_
    _publ_author_name
    _publ_author_address
    'Liu, Wen-Jing'
;
School of Chemistry and Environment
South China Normal University
Guangzhou 510006,
People's Republic of China
;
    'Li, Zhao-Yang'
;
School of Chemistry and Environment
South China Normal University
Guangzhou 510006,
People's Republic of China
;
    'Wei, Zhi-Qiang'
;
School of Chemistry and Environment
South China Normal University
Guangzhou 510006,
People's Republic of China
;
    'Yue, Shan-Tang'
;
School of Chemistry and Environment
South China Normal University
Guangzhou 510006,
People's Republic of China
;
