# Supplementary material for: Tetra-μ-acetato-κ4 O:O′;κ3 O,O′:O′;κ3 O:O,O′-bis­[(acetato-κ2 O,O′)(1,10-phenanthroline-κ2 N,N′)europium(III)]
Source: Acta Crystallogr Sect E Struct Rep Online. 2010 May 8;66(Pt 6):m606. doi: 10.1107/S1600536810015680 (PMC2979550; doi:10.1107/S1600536810015680)
Supplement: Supplementary file 2 [file e-66-0m606-Isup2.hkl]

# 
# h,k,l, Fc-squared, Fo-squared, sigma(Fo-squared) and status flag 
# 
data_I
_shelx_title ' one in P1                   New: P-1' 
_shelx_refln_list_code          4 
_shelx_F_calc_maximum      196.04 
_exptl_crystal_F_000       500.00 
_reflns_d_resolution_high  0.8108 
 
loop_ 
 _symmetry_equiv_pos_as_xyz 
 'x, y, z' 
 '-x, -y, -z' 
 
_cell_length_a     8.7671 
_cell_length_b     8.9265 
_cell_length_c    12.9920 
_cell_angle_alpha 103.631 
_cell_angle_beta  109.254 
_cell_angle_gamma  98.300 
 
_shelx_F_squared_multiplier     1.000 
 
loop_ 
 _refln_index_h 
 _refln_index_k 
 _refln_index_l 
 _refln_F_squared_calc 
 _refln_F_squared_meas 
 _refln_F_squared_sigma 
 _refln_observed_status 
   1   0   0    38431.99    38202.97    929.63 o 
   2   0   0     1493.93     1502.74     33.59 o 
   3   0   0     6093.91     6171.62    124.44 o 
   4   0   0     6976.29     6604.52    144.43 o 
   5   0   0     1272.18     1189.97     65.95 o 
   6   0   0     1034.20     1139.01     73.91 o 
   7   0   0      759.29      776.98     69.07 o 
   8   0   0      750.71      658.59     72.55 o 
   9   0   0       23.13      -18.98     22.84 o 
 -10   1   0      560.62      725.51     87.15 o 
  -9   1   0     1006.50      872.02     88.13 o 
  -8   1   0     2126.87     2120.04    114.09 o 
  -7   1   0     2575.79     2774.14    119.05 o 
  -6   1   0     2650.24     2667.47    106.52 o 
  -5   1   0     3324.80     3237.93    105.15 o 
  -4   1   0     9881.54     9628.01    178.25 o 
  -3   1   0     7283.46     7281.03    132.68 o 
  -2   1   0    10892.17    11047.60    207.39 o 
  -1   1   0     5520.89     5775.38     84.38 o 
   0   1   0     6836.00     7435.22    103.12 o 
   1   1   0      844.50      876.11     16.12 o 
   2   1   0      167.25      165.62      9.61 o 
   3   1   0       24.65       54.43     17.23 o 
   4   1   0      330.00      342.82     29.53 o 
   5   1   0     2358.05     2373.96     67.45 o 
   6   1   0      619.38      573.35     57.09 o 
   7   1   0      603.85      681.82     69.62 o 
   8   1   0      863.53      870.92     84.22 o 
   9   1   0      745.48      716.81     84.11 o 
 -10   2   0      878.34      974.94     96.76 o 
  -9   2   0     1218.96     1178.02     91.64 o 
  -8   2   0     1756.85     1788.39    102.77 o 
  -7   2   0     1476.74     1482.81     86.53 o 
  -6   2   0     1136.61     1144.28     69.11 o 
  -5   2   0      210.69      205.62     32.45 o 
  -4   2   0     2450.13     2855.79     88.24 o 
  -3   2   0     2402.14     2654.35     74.42 o 
  -2   2   0      321.26      345.99     24.56 o 
  -1   2   0        4.27       -3.91      6.70 o 
   0   2   0     4573.77     4894.95     63.87 o 
   1   2   0    29543.17    29867.24    257.19 o 
   2   2   0     9262.74     9622.10     89.07 o 
   3   2   0     6633.44     6819.44     75.17 o 
   4   2   0     3516.20     3626.88     55.12 o 
   5   2   0     2321.96     2282.12     68.19 o 
   6   2   0     1959.50     1956.09     69.42 o 
   7   2   0     2112.34     1800.72    103.39 o 
   8   2   0     1272.15     1312.18     98.12 o 
   9   2   0      782.64      732.03     90.08 o 
 -10   3   0      115.19      120.38     46.74 o 
  -9   3   0       37.39       36.20     31.08 o 
  -8   3   0       15.03       24.33     24.33 o 
  -7   3   0      559.55      456.96     53.84 o 
  -6   3   0     1339.96     1378.48     76.49 o 
  -5   3   0     1238.11     1268.10     65.48 o 
  -4   3   0     1528.69     1415.89     61.77 o 
  -3   3   0     4306.25     4267.50    100.70 o 
  -2   3   0     6090.14     6183.21     94.96 o 
  -1   3   0     9695.71     9226.53    109.07 o 
   0   3   0     5832.51     5986.31     83.55 o 
   1   3   0    17516.42    17429.83    177.17 o 
   2   3   0    15725.73    16201.79    177.63 o 
   3   3   0     4672.26     4670.25    146.27 o 
   4   3   0     2349.32     2368.73     65.72 o 
   5   3   0     2065.77     2104.18     68.22 o 
   6   3   0      581.38      631.78     72.39 o 
   7   3   0      406.43      347.00     59.74 o 
   8   3   0      221.65      187.15     49.59 o 
 -10   4   0      499.24      460.94     71.49 o 
  -9   4   0     1174.00     1064.90     84.46 o 
  -8   4   0     2116.77     2185.25    109.80 o 
  -7   4   0     2375.54     2257.09    103.75 o 
  -6   4   0     2613.12     2826.19    108.47 o 
  -5   4   0     5177.68     4954.12    135.65 o 
  -4   4   0     7241.40     7070.49    153.14 o 
  -3   4   0     8422.51     8283.99    192.95 o 
  -2   4   0     5630.03     5401.66     88.54 o 
  -1   4   0    10511.83    10143.82    338.74 o 
   0   4   0     9389.95     9531.03    123.88 o 
   1   4   0       77.00       70.86     13.87 o 
   2   4   0      390.61      408.64     47.75 o 
   3   4   0      618.23      555.32     34.07 o 
   4   4   0      465.78      424.73     46.13 o 
   5   4   0       22.64       12.51     16.05 o 
   6   4   0      176.78      130.73     40.76 o 
   7   4   0      261.10      231.46     51.85 o 
   8   4   0      123.17      175.00     50.92 o 
  -9   5   0     1027.01     1050.61     90.74 o 
  -8   5   0     1397.36     1408.98     93.12 o 
  -7   5   0     2280.52     2189.12    104.80 o 
  -6   5   0      769.87      754.06     59.55 o 
  -5   5   0      607.50      608.69     49.63 o 
  -4   5   0     1237.66     1089.55     46.46 o 
  -3   5   0      328.27      269.09     26.13 o 
  -2   5   0        1.05       -0.76     10.48 o 
  -1   5   0        0.66       10.15     11.33 o 
   0   5   0      207.01      220.77     29.48 o 
   1   5   0      264.54      257.27     24.45 o 
   2   5   0     1472.44     1398.47     78.31 o 
   3   5   0     2661.95     2609.43     73.09 o 
   4   5   0     1950.69     1903.49     99.88 o 
   5   5   0     1365.23     1373.37     92.89 o 
   6   5   0     1076.03     1067.24     93.28 o 
   7   5   0      760.62      685.77     84.50 o 
  -7   6   0       32.58       23.39     26.08 o 
  -6   6   0       59.02       51.11     35.02 o 
  -5   6   0      627.91      588.92     62.30 o 
  -4   6   0      405.35      515.15     41.56 o 
  -3   6   0      690.83      667.75     38.47 o 
  -2   6   0     2710.98     2940.99    104.66 o 
  -1   6   0     3071.90     3235.15     79.17 o 
   0   6   0     3488.04     3548.21     92.29 o 
   1   6   0     2481.85     2554.49     87.78 o 
   2   6   0      738.21      780.91     42.37 o 
   3   6   0     1311.03     1365.32     85.35 o 
   4   6   0     1576.70     1522.95     96.01 o 
   5   6   0      821.49      905.40     86.96 o 
   6   6   0      861.24     1010.12     97.42 o 
  -9   7   0     1006.65     1123.00    116.40 o 
  -8   7   0      938.07      991.34    102.03 o 
  -7   7   0     1039.03     1105.43     99.84 o 
  -6   7   0     1833.45     1642.31    108.04 o 
  -5   7   0     2013.16     1970.56     72.72 o 
  -4   7   0     2412.63     2221.54     73.03 o 
  -3   7   0     3892.40     3992.77    119.36 o 
  -2   7   0     4414.92     4409.99    101.02 o 
  -1   7   0     3715.24     3765.02     92.26 o 
   0   7   0     1936.81     1929.38     66.10 o 
   1   7   0     1218.23     1286.23     55.02 o 
   2   7   0      910.58      874.90     74.70 o 
   3   7   0      451.86      514.04     64.27 o 
   4   7   0      166.62      105.85     38.54 o 
   5   7   0       61.81       56.30     35.84 o 
  -8   8   0      768.88      768.86     97.58 o 
  -7   8   0      468.44      566.67     81.88 o 
  -6   8   0     1140.97     1064.94     97.62 o 
  -5   8   0     1848.16     1720.13    108.74 o 
  -4   8   0      419.51      487.76     65.68 o 
  -3   8   0      224.59      263.38     34.40 o 
  -2   8   0      238.33      263.97     46.89 o 
  -1   8   0       79.58       78.35     31.69 o 
   0   8   0        4.12       -9.35     24.21 o 
   1   8   0      129.14      114.56     35.88 o 
   2   8   0       93.09      111.20     39.83 o 
   3   8   0        5.11       24.56     29.91 o 
   4   8   0      123.21       99.45     40.26 o 
  -7   9   0        4.69       10.15     31.63 o 
  -6   9   0       17.83       31.55     33.23 o 
  -5   9   0        4.89      -12.34     25.22 o 
  -4   9   0        2.42       25.07     29.09 o 
  -3   9   0      177.44      120.07     43.85 o 
  -2   9   0      587.34      647.85     73.64 o 
  -1   9   0      824.39      902.17     64.54 o 
   0   9   0     1171.46     1102.07     82.50 o 
   1   9   0      819.86      848.12     79.97 o 
   2   9   0      904.19      917.07     88.32 o 
   3   9   0      575.32      609.08     82.04 o 
  -5  10   0      375.49      450.71     77.15 o 
  -4  10   0      793.02      775.57     90.27 o 
  -3  10   0      789.83      830.47     90.08 o 
  -2  10   0      999.12      925.00     90.78 o 
  -1 -10   1      563.65      641.21     78.79 o 
   0 -10   1      855.47      790.92     82.43 o 
   3 -10   1      312.20      379.61     66.38 o 
   4 -10   1       44.53       41.66     35.49 o 
   5 -10   1        1.30       23.47     33.93 o 
  -3  -9   1      116.67       59.62     38.58 o 
  -2  -9   1      193.52      181.10     47.68 o 
  -1  -9   1       70.21       45.57     30.34 o 
   0  -9   1       45.28       40.96     30.77 o 
   1  -9   1        3.06       -2.79     20.03 o 
   2  -9   1       49.04       68.61     24.23 o 
   3  -9   1      108.19      179.15     32.35 o 
   4  -9   1      373.05      415.49     65.28 o 
   5  -9   1     1141.46     1380.94    103.63 o 
   6  -9   1      527.74      568.39     80.71 o 
   7  -9   1      705.65      745.74     93.05 o 
  -5  -8   1        1.62        0.31     31.00 o 
  -4  -8   1        2.23       28.35     34.59 o 
  -3  -8   1       24.55       -5.62     25.89 o 
  -2  -8   1      315.15      340.87     57.32 o 
  -1  -8   1     1161.56     1085.56     79.93 o 
   0  -8   1     1669.33     1602.38     64.89 o 
   1  -8   1     2314.74     2153.88    105.93 o 
   2  -8   1     1702.16     1702.16     66.21 o 
   3  -8   1     2252.09     2293.53     78.49 o 
   4  -8   1     2459.73     2522.68    118.74 o 
   5  -8   1     2549.00     2525.64     90.66 o 
   6  -8   1     1103.20     1188.33     96.80 o 
   7  -8   1      770.79      803.72     91.02 o 
   8  -8   1      802.28      737.58     93.44 o 
  -6  -7   1      428.44      382.57     72.20 o 
  -5  -7   1      761.37      855.34     89.57 o 
  -4  -7   1     1393.00     1178.02     89.73 o 
  -3  -7   1     1842.21     1628.65     99.41 o 
  -2  -7   1     2109.96     2088.61    105.07 o 
  -1  -7   1     2757.36     3002.62    109.88 o 
   0  -7   1     2025.91     2239.91     70.36 o 
   1  -7   1     4859.40     4912.60    106.31 o 
   2  -7   1     4359.56     4580.21    137.17 o 
   3  -7   1     1220.19     1115.49     98.10 o 
   4  -7   1      421.39      409.92     37.70 o 
   5  -7   1      639.23      657.05     78.64 o 
   6  -7   1       86.11       69.04     29.15 o 
   7  -7   1       29.44       18.52     19.95 o 
  -7  -6   1      715.27      713.10     90.59 o 
  -6  -6   1      620.44      649.49     81.49 o 
  -5  -6   1      617.05      650.58     74.85 o 
  -4  -6   1     1498.87     1650.91     99.61 o 
  -3  -6   1     4745.37     4501.15    155.40 o 
  -2  -6   1     2417.62     2249.86     66.85 o 
  -1  -6   1      367.35      388.92     36.33 o 
   0  -6   1      163.97      175.13     28.99 o 
   1  -6   1       20.44       22.54     22.22 o 
   2  -6   1      502.61      520.25     39.85 o 
   3  -6   1      831.90      881.05     66.32 o 
   4  -6   1      735.64      724.60     43.83 o 
   5  -6   1      275.20      257.16     42.52 o 
   6  -6   1     1449.53     1534.63     88.75 o 
   7  -6   1     1812.24     1687.61     98.90 o 
   8  -6   1     1206.26     1197.46     90.51 o 
   9  -6   1      995.34      949.56     91.84 o 
  -7  -5   1      278.30      243.30     56.50 o 
  -6  -5   1      111.07       47.32     31.59 o 
  -5  -5   1      170.56      222.52     46.62 o 
  -4  -5   1       15.56       64.46     29.60 o 
  -3  -5   1       91.35       95.55     19.18 o 
  -2  -5   1      116.89      118.20     19.21 o 
  -1  -5   1      418.59      434.17     28.82 o 
   0  -5   1     2246.39     2309.06     60.07 o 
   1  -5   1     3964.92     3831.63     78.40 o 
   2  -5   1     7697.19     7908.95    122.13 o 
   3  -5   1     5992.22     5810.85    105.13 o 
   4  -5   1     4654.51     4308.46    127.33 o 
   5  -5   1     3202.14     3288.38    117.02 o 
   6  -5   1     2285.43     2178.26    102.30 o 
   7  -5   1     1509.64     1590.46     93.71 o 
   8  -5   1     1284.39     1450.72     98.83 o 
   9  -5   1      665.25      658.98     79.34 o 
  -8  -4   1      253.40      359.07     69.58 o 
  -7  -4   1      141.17      132.64     42.52 o 
  -6  -4   1      584.69      587.29     68.37 o 
  -5  -4   1     2362.06     2479.74    115.81 o 
  -4  -4   1     2776.17     2809.59     98.86 o 
  -3  -4   1     4269.74     4157.44     82.20 o 
  -2  -4   1    14816.12    14576.02    168.70 o 
  -1  -4   1    14758.43    14854.21    166.74 o 
   0  -4   1    14713.75    15311.78    215.38 o 
   1  -4   1    13190.83    12881.76    150.68 o 
   2  -4   1     6892.29     6886.61    104.54 o 
   3  -4   1     5275.32     5032.14    124.21 o 
   4  -4   1     4697.48     4713.21    128.46 o 
   5  -4   1     1317.54     1427.48     75.83 o 
   6  -4   1      722.76      787.44     62.94 o 
   7  -4   1      344.27      268.91     47.17 o 
   8  -4   1      175.71      190.54     46.86 o 
   9  -4   1        8.95       28.93     28.82 o 
  -9  -3   1      847.73      879.28     97.11 o 
  -8  -3   1     1200.58     1208.71     96.05 o 
  -7  -3   1     1705.21     1736.53    104.53 o 
  -6  -3   1     2657.88     2842.32    124.63 o 
  -5  -3   1     1825.08     1837.10     61.15 o 
  -4  -3   1     1359.55     1361.77     35.93 o 
  -3  -3   1     3132.18     3144.75     51.38 o 
  -2  -3   1    10981.04    11391.35    107.34 o 
  -1  -3   1     7602.35     8077.12     99.78 o 
   0  -3   1      563.57      606.04     44.14 o 
   1  -3   1     3106.15     3151.11     57.41 o 
   2  -3   1      643.40      741.68     41.35 o 
   3  -3   1     5566.18     6289.46    135.41 o 
   4  -3   1     3362.95     3646.86    106.75 o 
   5  -3   1      504.38      496.47     47.48 o 
   6  -3   1      416.39      399.64     49.78 o 
   7  -3   1     1157.03     1230.81     83.21 o 
   8  -3   1     1726.58     1838.52    108.27 o 
   9  -3   1     1006.42     1129.41     97.97 o 
  -9  -2   1      570.45      660.54     83.05 o 
  -8  -2   1      924.46      867.17     81.80 o 
  -7  -2   1      810.87      930.12     80.01 o 
  -6  -2   1      917.97      941.71     69.35 o 
  -5  -2   1      293.27      292.09     19.27 o 
  -4  -2   1        2.64        5.33      6.96 o 
  -3  -2   1     1294.82     1339.81     44.64 o 
  -2  -2   1      349.41      329.60     14.48 o 
  -1  -2   1    22507.48    23007.52    260.72 o 
   0  -2   1     5258.75     5382.39     65.80 o 
   1  -2   1      204.88      188.55     20.38 o 
   2  -2   1     7793.72     7792.03    135.06 o 
   3  -2   1    14185.16    14573.70    228.18 o 
   4  -2   1     7701.52     7776.13    165.01 o 
   5  -2   1     4586.28     4863.77    138.81 o 
   6  -2   1     4390.19     4404.43    143.61 o 
   7  -2   1     3382.61     3447.80    137.09 o 
   8  -2   1     1566.58     1508.97     98.32 o 
   9  -2   1      828.99      794.27     85.00 o 
  -9  -1   1        2.74       15.38     28.66 o 
  -8  -1   1      196.98      179.07     45.57 o 
  -7  -1   1      356.23      367.74     52.91 o 
  -6  -1   1      786.27      765.42     60.52 o 
  -5  -1   1     1858.46     1809.25     48.42 o 
  -4  -1   1     4969.90     5135.50     79.39 o 
  -3  -1   1     3114.81     3062.21     43.77 o 
  -2  -1   1     1164.63     1127.58     21.67 o 
  -1  -1   1    12554.92    13248.61    121.17 o 
   0  -1   1    27956.78    28157.89    229.47 o 
   1  -1   1    11958.82    12398.36    164.42 o 
   2  -1   1    20597.89    21200.35    277.11 o 
   3  -1   1    11156.51    11055.77    186.02 o 
   4  -1   1     1904.14     1579.57     68.06 o 
   5  -1   1     1043.56      962.80     62.40 o 
   6  -1   1     1066.66     1118.12     73.80 o 
   7  -1   1      553.55      555.43     63.49 o 
   8  -1   1      319.78      428.26     63.92 o 
   9  -1   1       24.47       37.60     22.39 o 
 -10   0   1      485.45      359.97     67.55 o 
  -9   0   1     1157.59     1156.23     91.60 o 
  -8   0   1     3015.48     3116.97    134.79 o 
  -7   0   1     3521.78     3586.96    135.72 o 
  -6   0   1     4037.79     3872.47    127.13 o 
  -5   0   1     7770.66     7524.76    166.18 o 
  -4   0   1    10915.81    11259.04    197.53 o 
  -3   0   1     2858.93     2706.08     72.78 o 
  -2   0   1     6872.84     7081.27    111.36 o 
  -1   0   1     5240.62     5803.72     78.87 o 
   0   0   1     5614.60     5869.71     82.15 o 
   1   0   1     2078.19     2140.69     35.11 o 
   2   0   1      967.78     1056.85     51.01 o 
   3   0   1     1975.79     2087.75     54.27 o 
   4   0   1      479.38      531.67     60.31 o 
   5   0   1      746.17      731.72     56.38 o 
   6   0   1      727.56      728.60     64.86 o 
   7   0   1      543.06      604.24     65.09 o 
   8   0   1      418.65      432.20     63.92 o 
   9   0   1      618.74      655.27     83.56 o 
 -10   1   1      829.63      782.96     61.10 o 
  -9   1   1     1307.01     1276.41     93.67 o 
  -8   1   1     1229.99     1271.10     85.94 o 
  -7   1   1     1049.07     1098.79     72.24 o 
  -6   1   1     1401.26     1525.22     77.55 o 
  -5   1   1      434.41      429.12     39.32 o 
  -4   1   1     1440.08     1360.75     56.15 o 
  -3   1   1       58.10       41.39     13.20 o 
  -2   1   1       50.87       43.26     10.62 o 
  -1   1   1      488.71      520.94     13.88 o 
   0   1   1     2192.81     2298.87     33.27 o 
   1   1   1     4175.83     4498.81     89.10 o 
   2   1   1     1388.93     1387.34     37.59 o 
   3   1   1     7132.02     7024.83    149.78 o 
   4   1   1     5228.55     5199.40     63.17 o 
   5   1   1     3248.62     3107.92     94.18 o 
   6   1   1     2710.31     2546.78    113.58 o 
   7   1   1     3120.91     3228.68    141.11 o 
   8   1   1     1785.98     1914.93    116.44 o 
   9   1   1      814.39      968.54     97.19 o 
 -10   2   1       81.04       92.46     40.61 o 
  -9   2   1       81.28       80.63     33.93 o 
  -8   2   1       84.11       78.44     31.55 o 
  -7   2   1      268.03      249.23     41.70 o 
  -6   2   1      505.27      475.29     42.85 o 
  -5   2   1     1720.48     1767.22     72.82 o 
  -4   2   1     2631.23     2664.54     79.46 o 
  -3   2   1     3356.68     3333.67     77.27 o 
  -2   2   1     2731.74     2655.56     53.55 o 
  -1   2   1     7996.11     8063.78     89.02 o 
   0   2   1       75.52      117.11     14.72 o 
   1   2   1     2632.63     2441.95     48.37 o 
   2   2   1     9657.43     9339.42    119.26 o 
   3   2   1     7392.71     7294.73    158.68 o 
   4   2   1     4626.64     4656.51     94.10 o 
   5   2   1     2985.43     2887.25     80.60 o 
   6   2   1      799.48      728.10     52.61 o 
   7   2   1      677.15      686.62     74.66 o 
   8   2   1      216.12      314.24     62.12 o 
 -10   3   1      343.25      301.55     60.44 o 
  -9   3   1     1080.89     1115.97     85.32 o 
  -8   3   1     2029.18     2135.74    106.05 o 
  -7   3   1     2302.10     2330.93    101.83 o 
  -6   3   1     3114.70     3119.47    108.43 o 
  -5   3   1     8159.34     8096.16    167.31 o 
  -4   3   1     7281.14     7210.86    140.96 o 
  -3   3   1     9096.21     9102.72    151.65 o 
  -2   3   1     8093.06     7860.10     99.80 o 
  -1   3   1    11446.61    11862.40    131.74 o 
   0   3   1     5376.54     5143.99    162.63 o 
   1   3   1     3413.30     3081.16     88.13 o 
   2   3   1     2398.27     2309.61     57.23 o 
   3   3   1     1508.22     1522.53     83.03 o 
   4   3   1      434.61      408.47     33.06 o 
   5   3   1      466.73      473.90     42.99 o 
   6   3   1        1.10       -4.38     15.87 o 
   7   3   1       67.26       55.33     34.13 o 
   8   3   1      203.47      185.70     51.07 o 
  -9   4   1     1225.28     1168.96     86.21 o 
  -8   4   1     1687.72     1734.93     94.53 o 
  -7   4   1     1706.27     1777.80     88.91 o 
  -6   4   1      445.50      484.95     46.89 o 
  -5   4   1     2225.11     2226.91     82.31 o 
  -4   4   1     1801.14     1821.02     54.14 o 
  -3   4   1      554.61      555.38     57.59 o 
  -2   4   1      286.69      325.89     36.18 o 
  -1   4   1      134.48      131.60     16.68 o 
   0   4   1      158.06      161.05     18.06 o 
   1   4   1      154.12      168.90     19.28 o 
   2   4   1      457.25      485.12     31.34 o 
   3   4   1      909.47      935.28     44.29 o 
   4   4   1      881.81      909.37     48.48 o 
   5   4   1     1501.90     1533.18     75.65 o 
   6   4   1     2030.05     1821.61    108.16 o 
   7   4   1      906.95      949.01     92.38 o 
  -8   5   1       80.74       90.47     34.91 o 
  -7   5   1      115.17      119.95     33.38 o 
  -6   5   1      118.66      143.44     53.92 o 
  -5   5   1      527.62      523.81     71.49 o 
  -4   5   1      554.06      573.27     34.72 o 
  -3   5   1     1140.31     1118.18     43.19 o 
  -2   5   1     5490.11     5342.41    165.97 o 
  -1   5   1     3676.12     3823.35     79.53 o 
   0   5   1     2939.69     2935.56     69.58 o 
   1   5   1     2167.22     2170.01     61.79 o 
   2   5   1     3810.58     3885.16     89.19 o 
   3   5   1     4314.48     4366.65     99.72 o 
   4   5   1     2093.48     2108.41     72.41 o 
   5   5   1     1106.64     1176.57     88.32 o 
   6   5   1     1824.11     1954.57    118.19 o 
   7   5   1      838.00      813.13     92.11 o 
  -9   6   1      534.92      530.99     85.32 o 
  -8   6   1      673.44      639.42     84.50 o 
  -7   6   1     1242.79     1364.78     99.53 o 
  -6   6   1     1713.85     1770.03    108.00 o 
  -5   6   1      738.57      679.63     43.17 o 
  -4   6   1     1902.59     1969.00     64.13 o 
  -3   6   1     2861.67     2967.32     76.68 o 
  -2   6   1     4279.57     4417.95    106.73 o 
  -1   6   1     4168.99     4038.41     88.81 o 
   0   6   1     2999.67     3028.69     77.48 o 
   1   6   1     2001.59     2093.27     66.48 o 
   2   6   1     2003.58     1904.98     66.92 o 
   3   6   1      544.02      572.23     42.83 o 
   4   6   1      200.61      170.01     44.47 o 
   5   6   1       71.72       87.46     39.59 o 
   6   6   1       49.79       59.19     36.20 o 
  -9   7   1     1428.08     1360.29    125.14 o 
  -8   7   1     1410.07     1381.68    111.28 o 
  -7   7   1      709.48      769.01     88.09 o 
  -6   7   1     2204.68     2204.03    126.08 o 
  -5   7   1     2447.24     2504.18    125.22 o 
  -4   7   1     1005.92     1095.90     83.13 o 
  -3   7   1      790.12      880.43     47.28 o 
  -2   7   1     1166.99     1221.52     53.47 o 
  -1   7   1      395.19      418.51     35.73 o 
   0   7   1      101.90      101.36     22.87 o 
   1   7   1       14.23        8.40     16.11 o 
   2   7   1        1.33       -6.74     15.82 o 
   3   7   1       20.07        4.76     25.81 o 
   4   7   1      272.53      230.18     52.05 o 
   5   7   1      423.42      515.29     75.36 o 
  -8   8   1       35.00        6.05     28.82 o 
  -7   8   1        1.25      -19.80     22.49 o 
  -6   8   1       31.21       -5.54     25.54 o 
  -5   8   1       44.87       46.66     36.08 o 
  -4   8   1       67.63      117.06     41.62 o 
  -3   8   1      371.67      307.92     55.84 o 
  -2   8   1      171.33      179.34     45.25 o 
  -1   8   1      817.99      798.15     48.30 o 
   0   8   1     1628.37     1676.81     68.27 o 
   1   8   1     1362.07     1561.98     68.61 o 
   2   8   1     1383.64     1471.80     97.46 o 
   3   8   1     1273.88     1347.95     97.81 o 
   4   8   1      841.53      848.27     92.58 o 
  -7   9   1      647.31      856.94    100.00 o 
  -6   9   1      740.97      826.99     97.11 o 
  -5   9   1     1150.20     1234.32    103.24 o 
  -4   9   1      820.38      969.47     95.19 o 
  -3   9   1      542.03      500.80     71.65 o 
  -2   9   1     1195.56     1161.35     90.59 o 
  -1   9   1     1481.86     1673.28    108.67 o 
   2   9   1      891.30     1052.37     94.02 o 
  -5  10   1      557.25      604.20     86.92 o 
  -4  10   1     1280.71     1323.93    109.95 o 
  -3  10   1      789.39      774.60     88.75 o 
  -2  10   1      296.73      190.43     53.41 o 
  -2 -10   2      129.96       80.20     40.45 o 
  -1 -10   2       50.38        2.26     26.28 o 
   0 -10   2       10.36       20.03     30.85 o 
   1 -10   2       15.79       35.10     33.50 o 
   2 -10   2       58.16      122.14     42.05 o 
   3 -10   2       71.78       62.71     39.09 o 
   4 -10   2      315.87      324.67     63.06 o 
   5 -10   2      478.75      462.66     73.09 o 
  -4  -9   2       16.65       -3.32     31.16 o 
  -3  -9   2       37.43       17.73     35.06 o 
  -2  -9   2      190.49      173.52     46.43 o 
  -1  -9   2      350.83      455.90     65.01 o 
   0  -9   2     1337.83     1203.52     88.28 o 
   1  -9   2     2208.85     2263.23    117.18 o 
   2  -9   2      978.05      971.13     57.51 o 
   3  -9   2      695.16      726.91     52.18 o 
   4  -9   2     1417.66     1380.25     71.40 o 
   5  -9   2     1930.62     1828.74    100.04 o 
   6  -9   2     1027.76      853.82     91.68 o 
   7  -9   2      662.06      695.06     89.65 o 
  -5  -8   2      774.43      682.60     85.78 o 
  -4  -8   2     1641.94     1492.34    108.20 o 
  -3  -8   2     1390.36     1387.27     96.87 o 
  -2  -8   2     1565.20     1404.41     92.85 o 
  -1  -8   2     2676.25     2613.31    121.04 o 
   0  -8   2     2288.26     2333.86    111.63 o 
   1  -8   2     2213.22     2404.32     88.99 o 
   2  -8   2     1809.09     1824.16     70.40 o 
   3  -8   2     1989.36     1798.70     77.08 o 
   4  -8   2     1659.17     1601.84     67.95 o 
   5  -8   2      686.82      716.12     52.45 o 
   6  -8   2       84.39       70.74     25.15 o 
   7  -8   2       43.78       -3.26     19.84 o 
   8  -8   2        1.38        4.30     32.33 o 
  -6  -7   2      506.61      498.77     78.33 o 
  -5  -7   2      529.47      556.80     75.20 o 
  -4  -7   2     1161.76     1236.86     93.48 o 
  -3  -7   2     2222.62     2362.21    116.71 o 
  -2  -7   2      903.82      819.81     67.59 o 
  -1  -7   2      465.01      557.93     60.09 o 
   0  -7   2      281.17      312.43     40.74 o 
   1  -7   2      114.26       83.78     21.73 o 
   2  -7   2       62.26       60.79     19.51 o 
   3  -7   2      292.87      294.83     33.28 o 
   4  -7   2      390.48      423.39     54.57 o 
   5  -7   2      199.66      176.31     55.89 o 
   6  -7   2     1150.41     1045.07     79.54 o 
   7  -7   2     1208.29     1133.86     87.03 o 
   8  -7   2      853.84      850.15     86.49 o 
  -7  -6   2      255.35      309.95     67.98 o 
  -6  -6   2        8.87       -2.30     27.49 o 
  -5  -6   2       15.10       33.15     27.41 o 
  -4  -6   2        6.00       11.99     23.82 o 
  -3  -6   2      202.97      144.47     37.41 o 
  -2  -6   2      433.63      510.53     55.91 o 
  -1  -6   2      565.23      633.51     54.98 o 
   0  -6   2     1504.68     1623.25     64.25 o 
   1  -6   2     1870.66     1857.41     59.28 o 
   2  -6   2     4513.93     4339.91     93.83 o 
   3  -6   2     4110.23     4080.32     94.25 o 
   4  -6   2     3990.05     3995.07    134.98 o 
   5  -6   2     3445.49     3554.32    132.68 o 
   6  -6   2     4006.51     4001.01    149.82 o 
   7  -6   2     2169.81     2168.69    115.81 o 
   8  -6   2      931.39     1153.11     93.91 o 
   9  -6   2      582.79      656.13     84.42 o 
  -8  -5   2      143.99      107.77     47.21 o 
  -7  -5   2      174.45      181.99     48.77 o 
  -6  -5   2      477.69      506.35     68.49 o 
  -5  -5   2      622.52      695.96     69.74 o 
  -4  -5   2     1553.39     1520.18     88.60 o 
  -3  -5   2     5095.61     4731.44    147.16 o 
  -2  -5   2     5695.25     5799.95     97.27 o 
  -1  -5   2     1147.18     1112.91     47.56 o 
   0  -5   2     5359.29     5538.33     95.26 o 
   1  -5   2     6189.18     6110.33    101.81 o 
   2  -5   2     2331.03     2068.36     79.87 o 
   3  -5   2     2516.99     2337.49     93.12 o 
   4  -5   2     5679.60     5675.73    155.60 o 
   5  -5   2     2430.08     2402.81    104.60 o 
   6  -5   2      580.18      470.74     56.73 o 
   7  -5   2        3.80        1.68     23.31 o 
   8  -5   2       27.69        4.92     26.94 o 
   9  -5   2       16.41       42.25     32.56 o 
  -8  -4   2     1038.43     1008.25     97.81 o 
  -7  -4   2     1600.29     1615.30    107.10 o 
  -6  -4   2     3184.81     3292.60    142.01 o 
  -5  -4   2     2821.95     2729.71    118.23 o 
  -4  -4   2     3186.19     3189.86     76.72 o 
  -3  -4   2     1709.58     1668.37     39.00 o 
  -2  -4   2     1568.60     1469.34     36.41 o 
  -1  -4   2     2441.74     2497.50     53.77 o 
   0  -4   2     5490.81     5720.70     87.35 o 
   1  -4   2     3417.45     3507.33     68.52 o 
   2  -4   2     1554.68     1622.67     69.74 o 
   3  -4   2       50.28       62.90     21.87 o 
   4  -4   2       27.95       16.99     17.84 o 
   5  -4   2      584.94      627.59     57.83 o 
   6  -4   2      865.09      997.04     73.37 o 
   7  -4   2     1252.43     1101.22     81.57 o 
   8  -4   2      801.36      687.72     74.97 o 
   9  -4   2      550.48      534.74     75.94 o 
  -9  -3   2      441.45      495.85     75.63 o 
  -8  -3   2      818.33      830.43     83.83 o 
  -7  -3   2      628.55      708.33     73.99 o 
  -6  -3   2      748.78      818.29     72.59 o 
  -5  -3   2       40.64       28.64     10.78 o 
  -4  -3   2       76.31       48.69     18.02 o 
  -3  -3   2      169.97      154.75     13.18 o 
  -2  -3   2     2028.05     2206.35     37.55 o 
  -1  -3   2     6953.54     7324.72     79.66 o 
   0  -3   2       20.27       16.85      8.41 o 
   1  -3   2      623.12      495.77     36.55 o 
   2  -3   2     1870.55     1696.86     65.91 o 
   3  -3   2     5176.88     4743.27    122.49 o 
   4  -3   2     5005.00     4732.69    130.10 o 
   5  -3   2     6247.89     6568.60    170.98 o 
   6  -3   2     5383.29     5398.19    167.12 o 
   7  -3   2     4326.91     4318.92    159.42 o 
   8  -3   2     1567.20     1562.62    104.29 o 
   9  -3   2      844.76      852.96     89.42 o 
  -9  -2   2      174.97      172.19     47.60 o 
  -8  -2   2       81.42       77.51     34.75 o 
  -7  -2   2       28.48       24.95     22.72 o 
  -6  -2   2      259.55      165.40     38.19 o 
  -5  -2   2     2185.13     2155.18     57.05 o 
  -4  -2   2     3494.20     3415.34     53.29 o 
  -3  -2   2     3896.32     3819.35     66.10 o 
  -2  -2   2     1130.02     1038.74     21.35 o 
  -1  -2   2     8019.14     8222.65     72.93 o 
   0  -2   2     3308.05     3166.08     80.43 o 
   1  -2   2     1575.41     1481.17     52.83 o 
   2  -2   2     7249.52     7090.49    135.92 o 
   3  -2   2    12850.80    13458.70    225.88 o 
   4  -2   2     4714.96     4664.28    128.81 o 
   5  -2   2     4038.58     4153.09    133.11 o 
   6  -2   2     1632.76     1632.28     89.42 o 
   7  -2   2      527.35      527.04     62.75 o 
   8  -2   2       16.15       14.92     26.75 o 
   9  -2   2        7.79       14.72     28.70 o 
 -10  -1   2      446.02      360.98     67.86 o 
  -9  -1   2      838.10      829.22     86.53 o 
  -8  -1   2     1594.14     1550.79     95.62 o 
  -7  -1   2     2551.62     2649.66    115.26 o 
  -6  -1   2     3392.69     3371.05    143.22 o 
  -5  -1   2    10046.61     9605.47    129.42 o 
  -4  -1   2    10356.11    10410.48    205.93 o 
  -3  -1   2     6777.35     6656.97     87.98 o 
  -2  -1   2     2943.13     2888.93     47.85 o 
  -1  -1   2     2446.18     2650.60     59.31 o 
   0  -1   2     6459.69     6700.25    162.02 o 
   1  -1   2     9013.96     8771.02     96.96 o 
   2  -1   2     3324.70     3230.34     59.51 o 
   3  -1   2     7428.14     7720.25     90.09 o 
   4  -1   2     1525.78     1651.33     73.80 o 
   5  -1   2        7.91       -1.37     17.92 o 
   6  -1   2      517.92      635.51     62.55 o 
   7  -1   2      498.86      408.82     40.77 o 
   8  -1   2      390.64      367.19     59.78 o 
   9  -1   2      373.07      409.32     72.27 o 
 -10   0   2     1124.25     1253.49     99.18 o 
  -9   0   2      973.85      970.02     85.78 o 
  -8   0   2      352.40      388.39     55.87 o 
  -7   0   2     1517.90     1540.02     54.86 o 
  -6   0   2     2400.06     2222.54     90.43 o 
  -5   0   2     1851.60     1955.07     78.17 o 
  -4   0   2     1821.03     1663.79     62.08 o 
  -3   0   2      466.00      488.78     29.44 o 
  -2   0   2      176.88      170.71     15.27 o 
  -1   0   2     1606.56     1703.49     25.20 o 
   0   0   2      181.45      200.85      8.26 o 
   1   0   2     1426.40     1381.92     29.75 o 
   2   0   2      545.05      475.85     36.25 o 
   3   0   2      698.75      620.19     38.44 o 
   4   0   2     2863.45     2831.40     71.42 o 
   5   0   2     3352.28     3189.23     83.70 o 
   6   0   2     3648.59     3557.91    135.57 o 
   7   0   2     2626.28     2607.65    125.85 o 
   8   0   2     1439.02     1493.28    105.54 o 
   9   0   2      655.62      688.81     88.20 o 
 -10   1   2       18.83      -26.75     26.40 o 
  -9   1   2       45.62       26.67     29.17 o 
  -8   1   2       30.73       67.28     28.39 o 
  -7   1   2      117.11      169.30     36.39 o 
  -6   1   2      672.25      669.48     49.39 o 
  -5   1   2     1019.26     1013.91     54.55 o 
  -4   1   2     1645.25     1796.74     61.61 o 
  -3   1   2     6642.81     7111.57    116.32 o 
  -2   1   2    21316.47    21194.56    183.49 o 
   0   1   2     1017.28     1011.54     26.65 o 
   1   1   2    12282.73    12288.36    130.56 o 
   2   1   2    11299.18    11390.00    220.77 o 
   3   1   2     7857.96     7747.67    116.11 o 
   4   1   2     9584.29     9731.70    189.86 o 
   5   1   2     5126.05     5247.77    111.92 o 
   6   1   2     2201.50     2310.04     79.61 o 
   7   1   2     1215.32     1199.30     88.67 o 
   8   1   2      392.63      259.27     54.16 o 
   9   1   2      139.75      101.75     44.04 o 
 -10   2   2      378.90      418.92     67.98 o 
  -9   2   2      872.96      923.01     75.44 o 
  -8   2   2      602.64      631.92     43.97 o 
  -7   2   2      383.93      434.77     33.78 o 
  -6   2   2     2737.39     2633.83     91.37 o 
  -5   2   2     6780.45     7053.16    146.19 o 
  -4   2   2     7038.71     7183.88    132.33 o 
  -3   2   2     8576.41     8456.38    100.72 o 
  -2   2   2     3861.05     3698.18     52.22 o 
  -1   2   2     4159.23     4153.76     55.71 o 
   0   2   2     8724.46     9049.14    102.93 o 
   1   2   2     4752.31     4777.11    102.69 o 
   2   2   2     1564.42     1525.17     45.54 o 
   3   2   2     1419.79     1405.28     60.58 o 
   4   2   2     1040.31      978.44     44.91 o 
   5   2   2      122.10      130.31     24.79 o 
   6   2   2       80.22       76.64     46.62 o 
   7   2   2       58.48       61.67     23.34 o 
   8   2   2       95.61       65.64     40.69 o 
 -10   3   2     1268.02     1368.91     98.83 o 
  -9   3   2     2085.23     2179.04    112.73 o 
  -8   3   2     3248.77     3363.00    128.66 o 
  -7   3   2     2099.88     2203.09     94.10 o 
  -6   3   2     1208.71     1283.60     66.18 o 
  -5   3   2     4280.53     4216.07    105.97 o 
  -4   3   2     3026.16     2998.97     87.01 o 
  -3   3   2     1173.33     1137.12     34.37 o 
  -2   3   2     1766.40     1777.19     56.42 o 
  -1   3   2     1583.96     1609.87     39.09 o 
   0   3   2      757.75      760.42     28.99 o 
   1   3   2       17.81       22.75     10.60 o 
   2   3   2     1677.59     1707.02     53.22 o 
   3   3   2      401.07      359.73     33.95 o 
   4   3   2      599.72      550.91     39.25 o 
   5   3   2     2025.28     2056.91     73.18 o 
   6   3   2     1786.97     1826.85     74.22 o 
   7   3   2      623.48      599.75     75.94 o 
   8   3   2      614.68      623.80     85.94 o 
  -8   4   2       49.34       57.36     26.67 o 
  -7   4   2      678.06      642.97     55.13 o 
  -6   4   2      112.27      118.25     35.82 o 
  -5   4   2      441.81      454.97     30.66 o 
  -4   4   2     1194.11     1116.44     40.71 o 
  -3   4   2     1701.02     1705.03     46.36 o 
  -2   4   2     4739.92     4752.82     80.14 o 
  -1   4   2     3716.53     3686.93     69.69 o 
   0   4   2     3973.63     4084.75     77.03 o 
   1   4   2     4020.58     4014.29     81.71 o 
   2   4   2     5244.56     5222.91    100.77 o 
   3   4   2     4547.70     4499.53    126.45 o 
   4   4   2     3015.91     3088.72     87.00 o 
   5   4   2     2215.78     2220.53    100.82 o 
   6   4   2     1798.52     1765.35    109.37 o 
   7   4   2      531.54      549.42     76.10 o 
 -10   5   2      379.33      499.13     88.32 o 
  -9   5   2      390.30      423.45     76.49 o 
  -8   5   2      367.22      311.90     61.85 o 
  -7   5   2     1966.68     1855.08    113.58 o 
  -6   5   2     4178.98     4193.07    161.30 o 
  -5   5   2     1886.66     1877.94     60.11 o 
  -4   5   2     1938.43     1800.98     62.40 o 
  -3   5   2     3852.43     3749.45     78.80 o 
  -2   5   2     6983.01     7103.32    111.74 o 
  -1   5   2     3466.15     3529.75     75.49 o 
   0   5   2     2147.00     2094.43     60.21 o 
   1   5   2     4199.07     4127.16     90.55 o 
   2   5   2     4162.58     4007.51     93.47 o 
   3   5   2      754.92      811.27     46.30 o 
   4   5   2      103.77       97.40     23.93 o 
   5   5   2       35.46       39.20     27.72 o 
   6   5   2       59.97       37.05     33.42 o 
  -9   6   2     1416.09     1722.13    128.03 o 
  -8   6   2     1439.47     1476.49    112.22 o 
  -7   6   2     2353.49     2584.26    141.07 o 
  -6   6   2     6174.01     6667.73    216.16 o 
  -5   6   2     2454.92     2370.48    116.79 o 
  -4   6   2      676.00      677.57     68.53 o 
  -3   6   2      991.65     1067.85     97.71 o 
  -2   6   2      787.68      765.74     39.81 o 
  -1   6   2      202.51      186.50     24.56 o 
   0   6   2      619.26      600.35     47.05 o 
   1   6   2       41.44       38.42     36.22 o 
   2   6   2       43.37       56.48     20.22 o 
   3   6   2      258.54      239.34     52.38 o 
   4   6   2      327.86      330.56     57.94 o 
   5   6   2      440.21      509.82     70.67 o 
  -9   7   2      564.41      704.27     99.68 o 
  -8   7   2      240.23      312.33     66.53 o 
  -7   7   2       46.15       62.01     35.18 o 
  -6   7   2      115.13       85.04     36.04 o 
  -5   7   2       31.13       24.05     26.40 o 
  -4   7   2       45.56       34.71     27.37 o 
  -3   7   2      496.02      468.08     61.58 o 
  -2   7   2      321.04      425.60     57.59 o 
  -1   7   2      779.43      771.48     44.20 o 
   0   7   2      857.22      870.34     47.03 o 
   1   7   2     1393.67     1469.13     75.89 o 
   2   7   2     1326.66     1293.36     85.53 o 
   3   7   2     1054.89     1227.18     88.28 o 
   4   7   2      955.63     1143.46     91.17 o 
  -8   8   2      305.71      247.12     64.27 o 
  -7   8   2      468.33      561.72     85.28 o 
  -6   8   2     1271.09     1284.54    103.90 o 
  -5   8   2     4755.16     4604.97    187.66 o 
  -4   8   2     2936.96     2961.41    145.41 o 
  -3   8   2     1155.87     1199.77     92.97 o 
  -2   8   2     1133.03     1133.27     85.75 o 
  -1   8   2     1554.87     1503.90     99.80 o 
   0   8   2     1225.09     1172.08     88.17 o 
   1   8   2     1508.77     1615.73     70.20 o 
   2   8   2     1125.66     1225.42     89.96 o 
   3   8   2      794.96      939.84     89.69 o 
  -7   9   2     1291.01     1425.84    127.84 o 
  -6   9   2     1046.35     1171.69    112.65 o 
  -5   9   2     1044.38     1166.70    107.42 o 
  -4   9   2      791.66      735.67     86.49 o 
  -3   9   2      510.82      515.37     72.55 o 
  -2   9   2      403.91      419.32     65.79 o 
  -1   9   2      272.99      242.01     55.64 o 
   0   9   2        2.67      -25.73     29.48 o 
  -5  10   2        1.37       39.01     40.76 o 
  -4  10   2      156.86      117.96     47.17 o 
  -3  10   2       70.12       94.80     44.59 o 
  -2  10   2       45.95       15.38     35.14 o 
  -2 -10   3      102.09       90.90     41.58 o 
  -1 -10   3      202.54      168.41     46.46 o 
   0 -10   3      752.68      718.41     81.25 o 
   1 -10   3      982.12     1259.27     94.26 o 
   2 -10   3      864.94     1002.43     90.59 o 
   3 -10   3      858.83     1036.16     93.40 o 
   4 -10   3     1497.79     1525.74     75.36 o 
   5 -10   3     1269.40     1017.27     95.35 o 
  -4  -9   3      817.54      841.05     94.49 o 
  -3  -9   3      646.68      847.65     89.18 o 
  -2  -9   3      806.55      916.10     86.64 o 
  -1  -9   3      857.79      772.41     78.91 o 
   0  -9   3     1151.37     1273.99     89.88 o 
   1  -9   3     1220.28     1461.30     97.73 o 
   2  -9   3      886.25      932.34     78.05 o 
   3  -9   3      802.28      871.68     56.94 o 
   4  -9   3     1198.09     1039.30     59.61 o 
   5  -9   3      440.80      428.48     69.03 o 
   6  -9   3      102.20       94.53     58.57 o 
   7  -9   3       38.08       21.57     25.80 o 
  -5  -8   3      674.42      731.76     88.56 o 
  -4  -8   3      826.10      829.85     88.52 o 
  -3  -8   3      723.12      727.86     78.37 o 
  -2  -8   3      769.89      790.10     77.08 o 
  -1  -8   3      710.71      813.09     75.87 o 
   0  -8   3      345.13      304.40     52.32 o 
   1  -8   3       97.40       99.42     24.36 o 
   2  -8   3      169.98      209.46     31.05 o 
   3  -8   3       82.59       42.98     34.22 o 
   4  -8   3        3.59       20.21     18.51 o 
   5  -8   3      531.91      527.00     47.70 o 
   6  -8   3      814.54      859.89     59.68 o 
   7  -8   3      369.35      413.50     69.03 o 
  -6  -7   3       20.90       39.48     34.59 o 
  -5  -7   3       17.98       25.03     31.59 o 
  -4  -7   3       29.93       29.32     29.64 o 
  -3  -7   3      186.56      192.38     43.85 o 
  -2  -7   3      167.66      135.72     38.07 o 
  -1  -7   3      541.33      611.85     61.93 o 
   0  -7   3      495.16      519.87     37.41 o 
   1  -7   3      397.12      404.92     48.46 o 
   2  -7   3     1771.84     1738.49     63.42 o 
   3  -7   3     3336.05     3153.08    197.89 o 
   4  -7   3     2707.67     2599.52     83.64 o 
   5  -7   3     2322.85     2353.38    117.33 o 
   6  -7   3     2498.52     2523.23    127.76 o 
   7  -7   3     2040.30     2160.69    124.24 o 
   8  -7   3     1223.34     1136.01    103.90 o 
  -7  -6   3      128.78      123.03     45.80 o 
  -6  -6   3      386.54      368.36     65.21 o 
  -5  -6   3      654.66      665.89     74.23 o 
  -4  -6   3     1160.96     1219.13     84.46 o 
  -3  -6   3     2282.61     2053.67    102.69 o 
  -2  -6   3     2290.70     2228.47    102.30 o 
  -1  -6   3     2679.00     2884.27    170.38 o 
   0  -6   3     4267.31     4317.26     89.35 o 
   1  -6   3     2079.79     2075.01     61.79 o 
   2  -6   3     1482.54     1252.84     50.13 o 
   3  -6   3     3166.19     3014.24    116.63 o 
   4  -6   3     3853.92     3673.18    133.38 o 
   5  -6   3     2167.34     2057.10    104.41 o 
   6  -6   3      520.10      572.84     66.92 o 
   7  -6   3      105.89      158.84     45.96 o 
   8  -6   3      114.10      101.68     41.94 o 
  -8  -5   3      753.86      884.67     97.42 o 
  -7  -5   3     1188.43     1275.36     99.02 o 
  -6  -5   3     1476.51     1562.97    101.05 o 
  -5  -5   3     1985.13     2045.50    108.51 o 
  -4  -5   3     3699.26     3566.52     89.18 o 
  -3  -5   3     2988.10     2992.72     78.96 o 
  -2  -5   3     1907.69     1786.76     48.21 o 
  -1  -5   3     1085.13     1073.26     38.69 o 
   0  -5   3     1870.41     1907.33     52.14 o 
   1  -5   3     2234.78     2241.49     59.16 o 
   2  -5   3     1308.17     1245.37     69.81 o 
   3  -5   3      522.91      635.63     55.45 o 
   4  -5   3      346.68      359.93     47.79 o 
   5  -5   3       33.64       37.95     26.16 o 
   6  -5   3      467.16      463.09     59.94 o 
   7  -5   3      869.79      818.72     81.25 o 
   8  -5   3      594.01      639.34     81.57 o 
   9  -5   3      533.79      599.36     84.61 o 
  -9  -4   3      366.15      444.23     76.61 o 
  -8  -4   3      809.41      759.84     85.59 o 
  -7  -4   3     1086.87     1110.08     87.93 o 
  -6  -4   3     1143.93     1228.04     84.77 o 
  -5  -4   3      217.56      300.35     61.89 o 
  -4  -4   3      279.95      322.51     29.08 o 
  -3  -4   3      438.67      434.66     33.22 o 
  -2  -4   3      151.21      137.14     12.35 o 
  -1  -4   3     1389.75     1405.19     33.41 o 
   0  -4   3      151.60      154.26     16.24 o 
   1  -4   3      450.27      387.22     39.05 o 
   2  -4   3      843.87      771.39     51.11 o 
   3  -4   3     1897.41     1798.73     80.75 o 
   4  -4   3     2423.18     2762.35    106.91 o 
   5  -4   3     3527.34     3782.31    135.53 o 
   6  -4   3     2846.94     3016.54    129.16 o 
   7  -4   3     1930.23     2050.74    113.74 o 
   8  -4   3     1416.03     1646.73    110.19 o 
   9  -4   3     1071.91     1154.28    106.01 o 
  -9  -3   3       23.99        8.04     29.56 o 
  -8  -3   3       26.33        0.35     26.28 o 
  -7  -3   3      261.79      212.61     46.74 o 
  -6  -3   3      629.30      657.11     64.35 o 
  -5  -3   3      792.47      726.76     50.00 o 
  -4  -3   3     1055.83     1076.27     30.28 o 
  -3  -3   3     4608.83     4713.56     66.60 o 
  -2  -3   3    11209.84    11495.60    102.11 o 
  -1  -3   3    18432.96    18702.70    198.89 o 
   0  -3   3     4325.49     4049.75     73.52 o 
   1  -3   3     5755.28     5524.35    125.14 o 
   2  -3   3    12904.79    13172.14    225.18 o 
   3  -3   3     9627.76     9601.26    195.00 o 
   4  -3   3     3432.00     3251.40    111.94 o 
   5  -3   3     4592.66     4587.95    145.56 o 
   6  -3   3     3515.65     3219.58    131.70 o 
   7  -3   3     1745.03     1707.37    104.53 o 
   8  -3   3      261.79      193.04     49.32 o 
   9  -3   3       64.72       73.56     41.90 o 
  -9  -2   3      390.88      378.47     62.94 o 
  -8  -2   3     1103.40     1071.85     83.05 o 
  -7  -2   3     1605.68     1507.76     89.45 o 
  -6  -2   3     1799.41     1806.36     57.90 o 
  -5  -2   3     6835.30     6754.95    109.99 o 
  -4  -2   3     6814.91     6891.69    147.46 o 
  -3  -2   3     3787.30     3678.52     67.77 o 
  -2  -2   3     3400.91     3215.60     59.66 o 
  -1  -2   3    10576.39    10918.10    123.85 o 
   0  -2   3     1957.77     1926.48     43.90 o 
   1  -2   3      295.74      231.66     25.65 o 
   2  -2   3      947.31      966.04     49.59 o 
   3  -2   3     3312.80     3609.10    107.30 o 
   4  -2   3      384.00      355.55     41.74 o 
   5  -2   3        0.15       12.10     16.48 o 
   6  -2   3      303.73      329.16     50.88 o 
   7  -2   3      103.40      134.32     37.41 o 
   8  -2   3      144.64      188.01     47.68 o 
   9  -2   3      428.47      411.19     72.39 o 
 -10  -1   3     1377.62     1480.98    108.59 o 
  -9  -1   3     1632.48     1827.04    109.84 o 
  -8  -1   3     1049.24      942.57     74.34 o 
  -7  -1   3     1804.74     1803.24     60.50 o 
  -6  -1   3     1779.89     1767.54     55.11 o 
  -5  -1   3     4744.11     4568.94     84.65 o 
  -4  -1   3     4101.17     4162.25     73.66 o 
  -3  -1   3      625.17      566.60     24.85 o 
  -2  -1   3      250.81      249.63     13.72 o 
  -1  -1   3     2267.05     2416.18     36.19 o 
   0  -1   3     2987.37     3155.05     40.12 o 
   1  -1   3      861.13      845.37     21.92 o 
   2  -1   3      708.56      758.05     31.25 o 
   3  -1   3     1429.25     1414.66     47.23 o 
   4  -1   3     3323.08     3260.62     79.20 o 
   5  -1   3     1800.31     1811.15     63.13 o 
   6  -1   3     2245.70     2229.26     76.91 o 
   7  -1   3     1758.65     1583.08     99.68 o 
   8  -1   3     1501.11     1420.30    102.46 o 
   9  -1   3      869.35      993.88    102.34 o 
 -10   0   3      194.75      208.54     50.99 o 
  -9   0   3      447.91      470.93     62.79 o 
  -8   0   3      222.27      296.36     48.92 o 
  -7   0   3        7.89       -4.67     11.13 o 
  -6   0   3      842.01      889.98     56.38 o 
  -5   0   3     1199.07     1255.17     59.86 o 
  -4   0   3     2342.00     2478.76     73.25 o 
  -3   0   3      764.35      738.77     29.52 o 
  -2   0   3     5942.92     6092.46     68.22 o 
  -1   0   3    10832.62    11219.08     88.61 o 
   0   0   3    19591.16    20326.38    146.95 o 
   1   0   3     6712.42     6514.78     65.71 o 
   2   0   3     6744.93     6476.45     96.02 o 
   3   0   3     8176.97     8229.34    142.75 o 
   4   0   3     7615.44     7572.40    207.67 o 
   5   0   3     2223.44     2329.47     74.74 o 
   6   0   3     2150.16     2197.43    110.54 o 
   7   0   3     1617.64     1430.80     98.63 o 
 -10   1   3      516.70      485.77     69.19 o 
  -9   1   3      893.62      920.12     75.59 o 
  -8   1   3     1048.50      963.89     70.44 o 
  -7   1   3     1781.39     1947.77     88.75 o 
  -6   1   3     5390.53     5428.49    138.57 o 
  -5   1   3     3573.70     3616.91     97.73 o 
  -4   1   3     8168.37     8589.70    143.77 o 
  -3   1   3    20153.35    20893.38    198.06 o 
  -2   1   3    15646.70    15889.04    230.64 o 
  -1   1   3     2564.01     2691.52     71.77 o 
   0   1   3     3602.27     3430.07     53.20 o 
   1   1   3     3718.03     3752.37     43.71 o 
   2   1   3     5404.84     5332.29     88.84 o 
   3   1   3     1411.43     1364.46     48.76 o 
   4   1   3      389.80      417.59     44.75 o 
   5   1   3       29.32        8.04     14.90 o 
   6   1   3       38.16       33.53     19.46 o 
   7   1   3       16.74      -17.96     22.84 o 
   8   1   3      120.96      193.24     54.63 o 
 -10   2   3     1094.49     1088.53     88.28 o 
  -9   2   3     2222.51     2071.43    106.21 o 
  -8   2   3     6340.22     6280.05    163.97 o 
  -7   2   3     3986.15     3984.14    125.14 o 
  -6   2   3     2264.85     2373.41     85.08 o 
  -5   2   3     3484.39     3579.72     72.57 o 
  -4   2   3     2564.77     2564.01    113.94 o 
  -3   2   3       40.12       16.53      9.62 o 
  -2   2   3      773.89      765.50     44.94 o 
  -1   2   3     2110.76     2146.45     65.87 o 
   0   2   3     1702.91     1797.44     95.80 o 
   1   2   3      654.60      680.19     32.00 o 
   2   2   3     1410.67     1461.46     47.29 o 
   3   2   3      564.13      544.79     34.78 o 
   4   2   3      848.03      847.28     44.49 o 
   5   2   3     2627.99     2632.58     83.51 o 
   6   2   3     1404.45     1369.01     65.57 o 
   7   2   3      546.53      517.00     50.53 o 
   8   2   3      609.82      721.49     88.75 o 
  -8   3   3      681.67      597.72     56.46 o 
  -7   3   3      137.92      134.05     29.21 o 
  -6   3   3        0.74       -1.32     10.89 o 
  -5   3   3        1.99       -9.02      8.09 o 
  -4   3   3      247.36      231.31     18.38 o 
  -3   3   3     5772.26     6207.11     83.05 o 
  -2   3   3     4180.95     4322.69     63.42 o 
  -1   3   3      841.06      754.83     26.83 o 
   0   3   3     2315.11     2231.23     51.26 o 
   1   3   3     5034.58     4888.58     87.66 o 
   2   3   3     3691.37     3577.48     79.63 o 
   3   3   3     2463.53     2406.18     69.99 o 
   4   3   3     2112.69     2115.58     71.92 o 
   5   3   3     2613.23     2551.22    184.63 o 
   6   3   3     1249.39     1167.22     63.34 o 
   7   3   3      418.69      406.62     48.47 o 
 -10   4   3      336.18      423.49     81.18 o 
  -9   4   3      367.46      412.17     73.13 o 
  -8   4   3      851.75      930.78     90.16 o 
  -7   4   3     5151.69     5178.05    182.42 o 
  -6   4   3     5606.81     6127.92    189.57 o 
  -5   4   3     4325.21     4232.59    101.11 o 
  -4   4   3     6147.66     5968.24     93.88 o 
  -3   4   3     7091.02     7067.39    100.32 o 
  -2   4   3     7092.09     7097.82     99.57 o 
  -1   4   3     7659.04     7218.39    103.50 o 
   0   4   3     4300.24     4173.57     80.15 o 
   1   4   3     3352.04     3312.62    112.08 o 
   2   4   3     3427.98     3248.47     81.24 o 
   3   4   3     2507.74     2449.53     74.35 o 
   4   4   3      828.44      829.38     49.51 o 
   5   4   3      248.99      217.59     34.40 o 
   6   4   3       68.39       76.28     26.49 o 
   7   4   3        3.14        5.04     29.05 o 
 -10   5   3     1140.97     1538.49    127.68 o 
  -9   5   3     1064.89     1276.77    115.58 o 
  -8   5   3     1259.67     1364.46    106.75 o 
  -7   5   3     4590.53     4940.81    188.36 o 
  -6   5   3     6310.70     6781.16    210.03 o 
  -5   5   3     1805.72     1837.86     99.33 o 
  -4   5   3     1276.82     1304.84     81.53 o 
  -3   5   3     2018.04     2056.94     98.12 o 
  -2   5   3       43.22       37.63     17.94 o 
  -1   5   3       96.30       97.82     25.01 o 
   0   5   3       78.04       70.94     17.81 o 
   1   5   3      328.72      381.33     32.93 o 
   2   5   3       67.03       46.73     18.84 o 
   3   5   3      293.59      289.98     33.82 o 
   4   5   3      616.58      666.53     90.98 o 
   5   5   3      261.32      276.49     39.51 o 
   6   5   3      264.82      216.71     55.33 o 
  -9   6   3      639.67      695.49     95.98 o 
  -8   6   3      672.39      764.56     92.15 o 
  -7   6   3      285.49      294.29     59.31 o 
  -6   6   3        2.54       -3.01     19.60 o 
  -5   6   3       18.55       28.35     27.29 o 
  -4   6   3       40.78       51.38     27.88 o 
  -3   6   3      297.87      339.58     53.18 o 
  -2   6   3      624.47      535.91     59.39 o 
  -1   6   3     1104.61     1042.98     48.65 o 
   0   6   3     1283.81     1334.97     53.89 o 
   1   6   3     1527.12     1640.95     62.47 o 
   2   6   3     1155.20     1193.70     57.14 o 
   3   6   3      938.82      890.63     53.93 o 
   4   6   3     1043.84      948.15     68.53 o 
   5   6   3      909.66      891.19     88.99 o 
  -9   7   3       56.14       46.70     40.18 o 
  -8   7   3      246.96      311.31     65.71 o 
  -7   7   3      421.55      411.74     71.96 o 
  -6   7   3     1286.35     1295.35    102.42 o 
  -5   7   3     2687.28     2904.75    143.81 o 
  -4   7   3     2222.73     2204.19    122.10 o 
  -3   7   3     3251.67     3382.21    145.06 o 
  -2   7   3     2704.96     2703.98    126.24 o 
  -1   7   3      972.45     1056.12     82.78 o 
   0   7   3      846.49      925.78     78.13 o 
   1   7   3     1564.95     1664.45     74.56 o 
   2   7   3     1061.64     1019.05     58.61 o 
   3   7   3      618.23      706.42     74.81 o 
   4   7   3      419.05      447.16     67.78 o 
  -8   8   3      906.75      837.77    105.19 o 
  -7   8   3     1615.49     1695.38    126.98 o 
  -6   8   3     1288.45     1452.36    112.80 o 
  -5   8   3     1532.66     1562.27    112.92 o 
  -4   8   3     1431.86     1432.48    106.67 o 
  -3   8   3      999.67     1062.56     88.87 o 
  -2   8   3      783.43      914.69     85.55 o 
  -1   8   3      482.51      547.74     71.49 o 
   0   8   3       30.36        6.25     31.00 o 
   1   8   3       50.46       38.15     35.96 o 
  -7   9   3      354.46      505.06     89.73 o 
  -6   9   3      140.01      162.90     57.79 o 
  -5   9   3       10.46       15.66     35.26 o 
  -4   9   3       22.60        7.26     31.94 o 
  -3   9   3        5.48      -24.25     24.13 o 
  -2   9   3       83.61       54.20     36.00 o 
  -1   9   3      143.91       91.72     41.74 o 
   0   9   3      257.77      310.57     63.96 o 
  -3  10   3      757.89      636.96     86.14 o 
  -2 -10   4      593.00      592.25     80.24 o 
  -1 -10   4      575.18      722.59     84.26 o 
   0 -10   4      833.54     1028.04     94.26 o 
   1 -10   4      888.08      941.59     89.81 o 
   2 -10   4      889.70      846.56     86.60 o 
   3 -10   4      736.20      798.65     85.28 o 
   4 -10   4      472.01      473.60     74.66 o 
   5 -10   4      132.12      133.52     35.19 o 
  -4  -9   4      683.66      673.78     86.33 o 
  -3  -9   4      486.96      449.73     69.38 o 
  -2  -9   4      461.54      404.83     63.29 o 
  -1  -9   4      382.97      569.76     71.26 o 
   0  -9   4      431.62      467.19     66.57 o 
   1  -9   4      108.12      140.88     42.72 o 
   2  -9   4       29.97       14.13     28.89 o 
   3  -9   4       10.45      -10.90     16.03 o 
   4  -9   4        4.97      -14.68     17.60 o 
   5  -9   4      208.55      174.53     34.05 o 
   6  -9   4      205.57      211.10     38.44 o 
  -5  -8   4       53.12       94.69     41.43 o 
  -4  -8   4        5.62       -4.76     25.69 o 
  -3  -8   4        5.20       10.62     26.00 o 
  -2  -8   4       41.90       39.16     31.63 o 
  -1  -8   4      377.42      355.87     55.72 o 
   0  -8   4      176.31      238.69     49.74 o 
   1  -8   4      298.78      391.12     58.45 o 
   2  -8   4      828.53      773.01     47.60 o 
   3  -8   4     1640.29     1580.23    136.78 o 
   4  -8   4     1041.09      948.67     56.50 o 
   5  -8   4      868.21      870.61     84.96 o 
   6  -8   4      896.33      891.26     88.95 o 
   7  -8   4     1212.41      950.81     95.86 o 
  -7  -7   4      113.22      137.25     51.70 o 
  -6  -7   4      200.66      185.35     51.74 o 
  -5  -7   4      506.54      546.14     74.19 o 
  -4  -7   4     1270.86     1441.85     97.22 o 
  -3  -7   4     2566.87     2718.97    125.96 o 
  -2  -7   4     1743.54     1705.88     97.42 o 
  -1  -7   4     2544.33     2530.46    115.15 o 
   0  -7   4     4038.76     4087.03    145.68 o 
   1  -7   4     4194.35     4135.60    200.23 o 
   2  -7   4     2700.12     2702.23     79.00 o 
   3  -7   4     2724.24     2609.21    118.27 o 
   4  -7   4     1863.54     1892.99    104.88 o 
   5  -7   4     1484.76     1478.05     96.72 o 
   6  -7   4      744.34      723.84     79.89 o 
   7  -7   4      737.52      612.83     79.15 o 
   8  -7   4      284.66      220.41     61.03 o 
  -7  -6   4     1030.10     1205.08    106.40 o 
  -6  -6   4      902.53      989.93     91.56 o 
  -5  -6   4     1485.60     1501.12     99.80 o 
  -4  -6   4     2120.50     2273.91     77.50 o 
  -3  -6   4     1964.85     1748.17     94.34 o 
  -2  -6   4     1290.83     1193.25     76.06 o 
  -1  -6   4     2500.87     2519.64    108.20 o 
   0  -6   4     2165.28     2224.43     61.68 o 
   1  -6   4      387.22      409.69     31.02 o 
   2  -6   4       11.24       16.79     25.46 o 
   3  -6   4      104.35       94.41     34.48 o 
   4  -6   4       46.46       69.89     29.17 o 
   5  -6   4        1.23      -11.28     23.62 o 
   6  -6   4       36.42       44.98     31.90 o 
   7  -6   4      163.70      207.37     54.55 o 
   8  -6   4      367.01      459.26     74.97 o 
  -8  -5   4      632.75      524.82     80.32 o 
  -7  -5   4      973.09     1012.97     93.98 o 
  -6  -5   4     1339.15     1299.37     92.23 o 
  -5  -5   4      925.04      882.96     48.56 o 
  -4  -5   4      461.01      474.18     37.35 o 
  -3  -5   4      159.24      211.46     78.13 o 
  -2  -5   4      122.96      119.89     22.07 o 
  -1  -5   4        5.45       34.99     12.01 o 
   0  -5   4       95.13       86.93     16.12 o 
   1  -5   4     1405.40     1322.88     74.07 o 
   2  -5   4     2379.97     2068.89     90.98 o 
   3  -5   4     1421.60     1450.21     80.75 o 
   4  -5   4     2049.62     2039.84    102.11 o 
   5  -5   4     1929.21     2120.75    107.92 o 
   6  -5   4     1446.49     1446.03     95.62 o 
   7  -5   4     1208.97     1088.72     90.04 o 
   8  -5   4     1387.66     1512.99    115.50 o 
  -9  -4   4       30.04       -5.27     30.18 o 
  -8  -4   4       14.55        5.90     28.23 o 
  -7  -4   4       15.28       15.89     26.59 o 
  -6  -4   4      877.28      793.96     72.74 o 
  -5  -4   4     1485.15     1547.48     58.01 o 
  -4  -4   4      554.28      554.81     36.15 o 
  -3  -4   4      447.74      458.63     31.71 o 
  -2  -4   4     6264.34     6342.61     70.88 o 
  -1  -4   4     8752.68     8834.27    107.09 o 
   0  -4   4     4825.41     4753.39    126.70 o 
   1  -4   4     7639.54     7372.98    166.80 o 
   2  -4   4    11285.84    11447.05    224.63 o 
   3  -4   4     4463.33     4598.80    138.38 o 
   4  -4   4     1710.38     1788.03     90.27 o 
   5  -4   4     1560.72     1730.79     95.35 o 
   6  -4   4     2653.83     2596.01    123.39 o 
   7  -4   4     2118.71     2060.50    119.01 o 
   8  -4   4      581.23      667.14     83.79 o 
  -9  -3   4      390.12      356.02     63.45 o 
  -8  -3   4     1712.50     1627.48    104.14 o 
  -7  -3   4     2424.73     2618.66    123.27 o 
  -6  -3   4     4030.90     4114.12    159.56 o 
  -5  -3   4     5735.42     5715.79    107.09 o 
  -4  -3   4     4115.85     4018.18     82.82 o 
  -3  -3   4     5228.76     5342.13     93.33 o 
  -2  -3   4     8843.58     8923.26    123.94 o 
  -1  -3   4     5593.63     5353.45    125.77 o 
   0  -3   4     4808.20     4676.35    118.39 o 
   1  -3   4     5362.08     5625.91    133.65 o 
   2  -3   4     2272.47     2109.23     82.66 o 
   3  -3   4       71.99      105.81     26.67 o 
   4  -3   4       16.16       10.54     19.33 o 
   5  -3   4       85.37       87.50     28.58 o 
   6  -3   4       14.15       45.10     24.64 o 
   7  -3   4        5.10       11.91     24.91 o 
   8  -3   4      121.34      165.05     47.17 o 
 -10  -2   4     1432.57     1574.10    112.84 o 
  -9  -2   4     2087.17     2136.60    122.21 o 
  -8  -2   4     2036.86     1958.39    108.00 o 
  -7  -2   4     1658.63     1601.14    114.62 o 
  -6  -2   4     1505.34     1476.62     77.76 o 
  -5  -2   4     2976.06     3070.76     72.11 o 
  -4  -2   4     1922.50     1852.76     74.54 o 
  -3  -2   4       89.31       86.11     17.90 o 
  -2  -2   4      594.38      536.37     39.30 o 
  -1  -2   4      990.98      999.35     25.48 o 
   0  -2   4       66.01       76.01     10.05 o 
   1  -2   4     1991.91     2046.82     39.97 o 
   2  -2   4     3096.03     3001.13     66.64 o 
   3  -2   4     2142.65     2139.33     85.51 o 
   4  -2   4     1780.99     1785.89     86.02 o 
   5  -2   4     2264.90     1866.71     94.92 o 
   6  -2   4     2341.95     2448.30    118.19 o 
   7  -2   4     1752.22     1919.42    112.34 o 
   8  -2   4     1347.69     1402.03    104.21 o 
 -10  -1   4      705.98      579.52     76.92 o 
  -9  -1   4     1263.96     1119.25     84.18 o 
  -8  -1   4      301.55      399.05     54.27 o 
  -7  -1   4        1.47        8.98     12.60 o 
  -6  -1   4       56.49       52.15     15.45 o 
  -5  -1   4     1274.58     1303.69     44.56 o 
  -4  -1   4     5778.76     5855.51    195.03 o 
  -3  -1   4     2394.64     2426.66     36.99 o 
  -2  -1   4      207.71      193.50     11.07 o 
  -1  -1   4      549.81      543.88     17.71 o 
   0  -1   4    10169.23    10452.67     94.92 o 
   1  -1   4     9624.41     9531.94     92.76 o 
   2  -1   4     6381.57     6164.10     99.01 o 
   3  -1   4     5515.17     5312.70    153.00 o 
   4  -1   4     3738.39     3767.45     91.03 o 
   5  -1   4     1312.25     1334.55     58.75 o 
   6  -1   4     1295.60     1362.16     89.65 o 
   7  -1   4     1158.04     1201.52     90.43 o 
   8  -1   4      889.64      938.71     93.32 o 
 -10   0   4      241.11      255.36     55.64 o 
  -9   0   4     1363.06     1337.99     90.74 o 
  -8   0   4     1898.01     1837.43    155.46 o 
  -7   0   4     2814.22     2708.93     73.78 o 
  -6   0   4     7679.87     7544.20    165.87 o 
  -5   0   4     8052.74     8222.78    160.28 o 
  -4   0   4     8538.45     8588.66    106.54 o 
  -3   0   4     8976.97     9030.35    100.48 o 
  -2   0   4    19575.58    19921.77    187.62 o 
  -1   0   4    19034.35    19590.84    146.64 o 
   0   0   4    11692.21    12139.23    194.20 o 
   1   0   4     4360.28     4339.14     66.95 o 
   2   0   4     4839.55     4736.78     85.47 o 
   3   0   4     3098.66     3061.06     75.01 o 
   4   0   4      900.80      908.17     46.23 o 
   5   0   4       69.68       60.90     19.84 o 
   6   0   4      326.38      302.90     39.03 o 
   7   0   4       36.52        3.69     32.82 o 
   8   0   4      144.71      205.77     53.06 o 
  -9   1   4     2762.05     2826.78    123.39 o 
  -8   1   4     4943.05     4811.68    148.69 o 
  -7   1   4     2772.96     2629.63     99.76 o 
  -6   1   4     4276.59     4310.21    116.08 o 
  -5   1   4     4030.64     4001.22     73.94 o 
  -4   1   4      715.51      628.89     24.59 o 
  -3   1   4       79.99       55.70      7.98 o 
  -2   1   4     1323.53     1246.15     52.28 o 
  -1   1   4      108.94      107.87      9.48 o 
   0   1   4      286.73      278.82     34.97 o 
   1   1   4      300.24      323.90     18.76 o 
   2   1   4      258.95      296.21     24.60 o 
   3   1   4      737.21      767.35     86.02 o 
   4   1   4     1127.11     1228.86     53.95 o 
   5   1   4     1546.35     1461.29     64.07 o 
   6   1   4      699.33      757.00     55.00 o 
   7   1   4      875.37      919.34     64.56 o 
   8   1   4      972.89      852.22     95.58 o 
  -7   2   4       40.35       54.00     17.39 o 
  -6   2   4      184.83      169.02     21.31 o 
  -5   2   4        3.11        5.99      9.78 o 
  -4   2   4     1058.36     1072.94     30.08 o 
  -3   2   4     6966.24     7482.70    160.56 o 
  -2   2   4     2849.47     2893.70     90.66 o 
  -1   2   4     2155.54     2049.50     52.11 o 
   0   2   4     3364.21     3255.99     60.51 o 
   1   2   4     9935.10     9744.22    130.30 o 
   2   2   4     5429.83     5328.75    108.55 o 
   3   2   4     1926.66     1828.32     61.66 o 
   4   2   4     2070.92     1941.82     68.77 o 
   5   2   4     3322.61     3128.97    117.57 o 
   6   2   4     1179.73     1183.36    100.31 o 
   7   2   4      628.32      533.60    168.44 o 
 -10   3   4       11.29       -2.73     32.49 o 
  -9   3   4       35.68       13.51     28.27 o 
  -8   3   4     1268.07     1303.16     95.27 o 
  -7   3   4     4445.65     4602.20    164.15 o 
  -6   3   4     1691.75     1710.02     93.32 o 
  -5   3   4     2842.23     2742.52     59.06 o 
  -4   3   4     5992.88     5684.81     80.03 o 
  -3   3   4     5967.59     5876.32     72.10 o 
  -2   3   4     4726.77     4734.59     70.26 o 
  -1   3   4     7632.65     7497.24     99.14 o 
   0   3   4     6320.28     6205.39    201.61 o 
   1   3   4     4850.52     4797.84     90.71 o 
   2   3   4     1349.67     1300.30     84.44 o 
   3   3   4      841.13      900.02     45.74 o 
   4   3   4      764.23      818.86     48.54 o 
   5   3   4      882.52      826.83     54.62 o 
   6   3   4      151.03      132.52     30.78 o 
   7   3   4       21.11       22.96     21.93 o 
 -10   4   4     1217.06     1464.69    121.51 o 
  -9   4   4     1641.95     2070.61    131.35 o 
  -8   4   4     1672.45     2020.24    121.39 o 
  -7   4   4     3577.38     3874.23    159.31 o 
  -6   4   4     3942.47     4054.89    150.68 o 
  -5   4   4     4028.34     3987.22    141.11 o 
  -4   4   4     4811.61     5073.06    155.36 o 
  -3   4   4     4688.87     4296.78    138.11 o 
  -2   4   4     1202.18     1139.16     34.25 o 
  -1   4   4      574.21      580.18     28.66 o 
   0   4   4       24.54       43.64     15.48 o 
   1   4   4       31.61       35.10     24.95 o 
   2   4   4       24.08        8.62     26.77 o 
   3   4   4       55.93       77.44     26.69 o 
   4   4   4      125.05      134.59     33.72 o 
   5   4   4      107.08       99.48     55.86 o 
   6   4   4      272.72      300.15     42.93 o 
 -10   5   4      780.93      860.77    109.76 o 
  -9   5   4      777.43      844.06    100.15 o 
  -8   5   4      618.26      790.25     89.92 o 
  -7   5   4      265.72      376.25     61.93 o 
  -6   5   4       50.23       40.26     30.34 o 
  -5   5   4      170.19      205.69     44.51 o 
  -4   5   4        7.65        2.03     18.35 o 
  -3   5   4       66.16       96.76     31.51 o 
  -2   5   4      457.88      403.66     51.03 o 
  -1   5   4     1283.58     1267.63     79.77 o 
   0   5   4     2597.00     2507.17     88.50 o 
   1   5   4     2260.41     2305.88     71.07 o 
   2   5   4     1801.74     1772.33     66.10 o 
   3   5   4     1283.34     1195.75     58.83 o 
   4   5   4     1215.35     1175.15     77.15 o 
   5   5   4      673.74      647.53     54.01 o 
  -9   6   4       17.81       22.92     37.48 o 
  -8   6   4      404.43      484.13     76.73 o 
  -7   6   4      179.30      251.85     57.28 o 
  -6   6   4      487.85      517.05     71.69 o 
  -5   6   4     1075.43     1287.43     93.63 o 
  -4   6   4     1641.53     1597.53     99.18 o 
  -3   6   4     2358.07     2208.95    111.98 o 
  -2   6   4     3007.01     2874.88    126.24 o 
  -1   6   4     2343.49     2493.48    118.50 o 
   0   6   4     2897.34     2912.37    131.66 o 
   1   6   4     1888.18     2051.47     72.24 o 
   2   6   4      648.07      636.88     54.16 o 
   3   6   4      185.70      158.18     30.03 o 
   4   6   4      379.18      456.81     47.96 o 
  -9   7   4     1062.26      984.00    114.48 o 
  -8   7   4     1456.20     1467.90    118.39 o 
  -7   7   4     1282.74     1302.22    109.09 o 
  -6   7   4     1263.00     1332.84    104.29 o 
  -5   7   4     2010.17     2279.78    131.78 o 
  -4   7   4     2539.68     2759.34    139.16 o 
  -3   7   4     2437.73     2411.48    124.99 o 
  -2   7   4     2908.56     2968.79    136.90 o 
  -1   7   4     1115.57     1026.87     84.42 o 
   0   7   4      217.13      162.31     47.48 o 
   1   7   4      114.68      109.72     41.35 o 
   2   7   4       41.21       89.49     40.73 o 
   3   7   4        0.29       36.08     35.88 o 
  -8   8   4      585.81      693.81    102.30 o 
  -7   8   4      448.13      350.59     73.80 o 
  -6   8   4      509.55      507.48     81.65 o 
  -5   8   4      173.36      134.59     46.93 o 
  -4   8   4       32.06       56.66     34.56 o 
  -3   8   4       41.31       37.72     34.40 o 
  -2   8   4        1.19       22.96     30.96 o 
  -1   8   4      159.92      123.97     43.26 o 
   0   8   4      342.70      372.23     66.14 o 
   1   8   4      334.92      323.93     63.06 o 
   2   8   4      438.06      471.32     78.76 o 
  -6   9   4      118.39      -13.35     32.06 o 
  -5   9   4       79.16      118.86     47.99 o 
  -4   9   4      542.73      634.22     87.35 o 
  -3   9   4      773.37      714.70     85.94 o 
  -2   9   4      747.38      676.32     86.68 o 
  -1   9   4     1318.78     1129.91    104.64 o 
   0   9   4     1303.16     1481.37    114.91 o 
  -3 -10   5      295.56      217.88     56.03 o 
  -2 -10   5      458.13      376.76     66.14 o 
  -1 -10   5      502.09      514.31     76.80 o 
   0 -10   5      252.06      243.80     58.84 o 
   1 -10   5       44.27       43.07     35.30 o 
   2 -10   5       16.91       23.74     34.91 o 
   3 -10   5       31.18       24.09     35.34 o 
   4 -10   5        0.24       11.79     34.95 o 
   5 -10   5      121.97      155.31     35.61 o 
  -4  -9   5       24.87       40.30     32.92 o 
  -3  -9   5       19.65       26.63     29.48 o 
  -2  -9   5        0.97        3.44     24.87 o 
  -1  -9   5      181.80      223.97     50.72 o 
   0  -9   5      259.56      260.71     55.33 o 
   1  -9   5      412.08      422.44     66.18 o 
   2  -9   5      774.32      845.82     83.95 o 
   3  -9   5     1090.85     1060.71     65.15 o 
   4  -9   5      660.95      692.13     54.76 o 
   5  -9   5      628.39      671.71     56.62 o 
   6  -9   5      742.35      773.28     63.61 o 
  -6  -8   5      124.50       69.97     43.15 o 
  -5  -8   5      416.74      514.78     78.83 o 
  -4  -8   5      540.17      544.73     74.07 o 
  -3  -8   5      660.34      662.69     76.26 o 
  -2  -8   5     1217.21     1145.96     87.42 o 
  -1  -8   5     2675.02     2878.55    133.69 o 
   0  -8   5     1849.82     1893.38    107.03 o 
   1  -8   5     1659.68     1747.82    103.08 o 
   2  -8   5     2603.28     2686.96     84.49 o 
   3  -8   5     2644.63     2546.88     85.02 o 
   4  -8   5     1179.25     1184.70     92.34 o 
   5  -8   5      793.09      708.02     82.04 o 
   6  -8   5      437.09      385.74     70.67 o 
   7  -8   5      401.13      346.03     70.91 o 
  -7  -7   5     1304.00     1444.16    116.83 o 
  -6  -7   5      985.67     1082.55    101.48 o 
  -5  -7   5     1261.30     1258.81     97.38 o 
  -4  -7   5     1978.07     1893.69    111.59 o 
  -3  -7   5     2025.87     1964.25    106.95 o 
  -2  -7   5     1253.08     1178.64     82.35 o 
  -1  -7   5     2470.84     2329.29    112.92 o 
   0  -7   5     2809.89     2935.87    126.47 o 
   1  -7   5     1470.60     1429.60     56.88 o 
   2  -7   5      204.12      192.11     45.45 o 
   3  -7   5       36.22       50.37     32.02 o 
   4  -7   5        1.43      -22.84     23.39 o 
   5  -7   5       45.13       12.26     30.81 o 
   6  -7   5       24.01       28.58     33.62 o 
   7  -7   5       84.96       62.67     40.84 o 
  -8  -6   5      605.56      775.65     97.58 o 
  -7  -6   5      827.66      966.23     96.99 o 
  -6  -6   5      628.52      451.53     68.45 o 
  -5  -6   5      655.55      789.14     70.44 o 
  -4  -6   5      399.70      383.76     48.79 o 
  -3  -6   5       52.96       74.08     20.92 o 
  -2  -6   5        9.98        6.87     16.03 o 
  -1  -6   5      178.62      161.46     38.66 o 
   0  -6   5      346.04      376.70     29.34 o 
   1  -6   5     1765.14     1722.09     93.20 o 
   2  -6   5     1944.57     1841.76     95.74 o 
   3  -6   5     1205.93     1173.72     80.71 o 
   4  -6   5     2275.11     2141.67    111.24 o 
   5  -6   5     2482.30     2386.18    124.13 o 
   6  -6   5     1940.23     1836.96    116.16 o 
   7  -6   5      829.46      807.12     91.02 o 
   8  -6   5      806.31     1057.41    108.35 o 
  -8  -5   5       32.09       22.26     34.75 o 
  -7  -5   5        0.32       10.43     26.43 o 
  -6  -5   5      327.04      282.62     52.32 o 
  -5  -5   5      453.68      396.56     37.26 o 
  -4  -5   5      685.30      684.23     43.85 o 
  -3  -5   5     1192.60     1177.75     52.71 o 
  -2  -5   5     2883.54     2937.18     80.55 o 
  -1  -5   5     1845.37     1742.25     40.45 o 
   0  -5   5     3366.76     3083.86    111.87 o 
   1  -5   5     5254.81     5216.67    151.15 o 
   2  -5   5     5950.98     5776.90    163.95 o 
   3  -5   5     3537.99     3387.59    128.34 o 
   4  -5   5     2397.13     2117.39    108.43 o 
   5  -5   5     1098.86      954.32     77.00 o 
   6  -5   5     1406.76     1334.63     96.17 o 
   7  -5   5      590.83      462.30     71.92 o 
   8  -5   5      324.68      326.78     67.90 o 
  -9  -4   5      293.32      342.08     68.41 o 
  -8  -4   5      681.40      666.13     79.65 o 
  -7  -4   5     1588.95     1782.88    107.06 o 
  -6  -4   5     6129.97     6097.20    124.57 o 
  -5  -4   5     5998.31     5999.39    118.50 o 
  -4  -4   5     2802.02     2818.14     75.74 o 
  -3  -4   5     3409.20     3388.55     81.07 o 
  -2  -4   5    11784.49    11530.44    160.38 o 
  -1  -4   5     9686.79     9549.45    141.69 o 
   0  -4   5     4099.33     4110.69    124.48 o 
   1  -4   5     4378.59     4128.85    124.28 o 
   2  -4   5     5943.07     6002.04    158.76 o 
   3  -4   5      828.43      843.12     62.28 o 
   4  -4   5       24.45       -6.13     19.60 o 
   5  -4   5        0.81       11.75     20.97 o 
   6  -4   5       28.45       12.96     28.66 o 
   7  -4   5        4.03      -14.45     23.47 o 
   8  -4   5       51.35       19.52     33.38 o 
  -9  -3   5     1172.78     1295.04    100.82 o 
  -8  -3   5     1898.78     1973.66    113.94 o 
  -7  -3   5     1960.94     2029.17     70.27 o 
  -6  -3   5     1730.27     1779.88     62.39 o 
  -5  -3   5     1241.10     1205.82     49.02 o 
  -4  -3   5     1795.63     1780.34     60.17 o 
  -3  -3   5     1165.07     1144.47     65.52 o 
  -2  -3   5      888.72      823.50     35.86 o 
  -1  -3   5       15.97       41.02     13.75 o 
   0  -3   5        0.86      -13.25     13.41 o 
   1  -3   5      286.95      306.19     25.30 o 
   2  -3   5     1150.15     1024.80     61.73 o 
   3  -3   5     3012.51     3131.41    114.01 o 
   4  -3   5     1421.66     1499.06     84.57 o 
   5  -3   5     1290.16     1273.60     82.27 o 
   6  -3   5     1778.91     1629.90     99.22 o 
   7  -3   5     1985.43     2032.66    120.07 o 
   8  -3   5      753.43      577.02     80.08 o 
 -10  -2   5      309.98      280.70     59.86 o 
  -9  -2   5      359.52      352.74     59.43 o 
  -8  -2   5      403.79      334.86     54.12 o 
  -7  -2   5      146.57       95.78     30.34 o 
  -6  -2   5       20.15       11.69     13.39 o 
  -5  -2   5      825.44      825.89     38.76 o 
  -4  -2   5     2137.47     2242.29     37.13 o 
  -3  -2   5     4023.63     4075.54     47.08 o 
  -2  -2   5     2597.74     2544.72     36.59 o 
  -1  -2   5     8838.30     8667.38     86.54 o 
   0  -2   5    10879.72    10972.51    107.54 o 
   1  -2   5     6267.30     6217.74     78.48 o 
   2  -2   5     6008.92     5840.10    104.82 o 
   3  -2   5     7477.56     7216.25    141.56 o 
   4  -2   5     3345.37     3194.68     86.58 o 
   5  -2   5     2708.09     2825.49    122.57 o 
   6  -2   5     1750.20     1792.88    104.76 o 
   7  -2   5      785.65      779.83     82.58 o 
   8  -2   5      446.84      407.09     71.22 o 
 -10  -1   5      107.12       62.86     37.17 o 
  -9  -1   5      454.44      410.18     58.73 o 
  -8  -1   5      331.24      368.96     61.93 o 
  -7  -1   5     1678.23     1695.12     60.39 o 
  -6  -1   5     3590.84     3576.56    121.16 o 
  -5  -1   5     3913.18     3732.61     58.74 o 
  -4  -1   5     5362.90     5300.77     76.77 o 
  -3  -1   5    10080.13    10177.35     95.77 o 
  -2  -1   5     8266.29     8349.98     82.08 o 
  -1  -1   5     9823.90     9946.94     94.59 o 
   0  -1   5     7971.58     7983.26     84.36 o 
   1  -1   5     4855.16     4612.59     62.78 o 
   2  -1   5     3110.53     3134.90     71.90 o 
   3  -1   5     2160.29     2205.46     65.97 o 
   4  -1   5      133.30      135.40     24.04 o 
   5  -1   5       74.64       47.13     20.21 o 
   6  -1   5      259.50      227.29     48.92 o 
   7  -1   5        9.76       13.08     23.08 o 
   8  -1   5       96.98       40.06     34.67 o 
  -9   0   5     2083.30     1996.50    104.80 o 
  -8   0   5     2116.50     2033.98     68.66 o 
  -7   0   5     3614.72     3626.14     86.59 o 
  -6   0   5     7157.11     7405.32     96.92 o 
  -5   0   5     5162.15     4961.89     82.27 o 
  -4   0   5     1686.38     1567.92     38.77 o 
  -3   0   5     5570.31     5774.11     75.05 o 
  -2   0   5     8139.75     8388.45     81.00 o 
  -1   0   5     2156.81     2275.99     39.03 o 
   0   0   5     1429.05     1585.39     42.75 o 
   1   0   5     1437.06     1617.25     69.35 o 
   2   0   5       22.35        6.59     19.44 o 
   3   0   5       97.41       86.37     15.27 o 
   4   0   5     1276.42     1307.29     45.42 o 
   5   0   5      596.65      614.15     37.62 o 
   6   0   5      244.36      279.31     54.39 o 
   7   0   5      632.97      834.53     86.72 o 
   8   0   5      936.67     1031.28    101.64 o 
  -8   1   5      180.68      188.93     27.53 o 
  -7   1   5      318.01      369.59     58.88 o 
  -6   1   5      626.70      675.28     33.51 o 
  -5   1   5      449.32      448.37     24.49 o 
  -4   1   5        6.94        2.38      8.38 o 
  -3   1   5     2057.24     2103.78     61.28 o 
  -2   1   5     3734.66     3735.38    100.86 o 
  -1   1   5     4583.47     4518.62     65.43 o 
   0   1   5     7187.56     7190.84     77.92 o 
   1   1   5     9910.11    10198.81    186.01 o 
   2   1   5     4657.86     4653.27     91.82 o 
   3   1   5     2915.49     2973.35    129.26 o 
   4   1   5     3451.05     3479.10     93.91 o 
   5   1   5     2196.97     2310.19     82.73 o 
   6   1   5      970.85     1018.12     72.08 o 
   7   1   5     1012.69      930.55    101.17 o 
  -9   2   5       23.35       19.13     27.53 o 
  -8   2   5      511.75      589.28     66.22 o 
  -7   2   5      933.56     1052.95     74.77 o 
  -6   2   5      856.63      889.70     62.51 o 
  -5   2   5     3358.19     3452.74     63.66 o 
  -4   2   5     4450.80     4267.02     77.33 o 
  -3   2   5     4256.99     4091.24    117.61 o 
  -2   2   5     6312.11     6368.06    149.19 o 
  -1   2   5    10361.20    10086.97    115.36 o 
   0   2   5     7885.81     8005.70    110.82 o 
   1   2   5     2758.21     2828.04     52.01 o 
   2   2   5      912.51      851.77     41.82 o 
   3   2   5      974.18      968.64     68.68 o 
   4   2   5      674.95      684.97     46.73 o 
   5   2   5      518.24      439.01     72.61 o 
   6   2   5      145.73      148.15     31.76 o 
   7   2   5       71.34       61.97     28.45 o 
 -10   3   5     1023.29     1226.51    113.08 o 
  -9   3   5     1591.58     1851.37    120.57 o 
  -8   3   5     2180.57     2576.45    131.59 o 
  -7   3   5     4202.65     4438.44    160.95 o 
  -6   3   5     3615.09     3360.93    126.59 o 
  -5   3   5     3151.25     3383.57    123.54 o 
  -4   3   5     6620.49     6961.28    177.15 o 
  -3   3   5    10059.54    10000.63    213.58 o 
  -2   3   5     5253.82     5259.77    144.55 o 
  -1   3   5     2652.87     2530.38     53.68 o 
   0   3   5      619.69      620.64     53.04 o 
   1   3   5      161.97      154.38     31.72 o 
   2   3   5       93.56      113.46     22.32 o 
   3   3   5      203.83      207.14     29.07 o 
   4   3   5      144.22      110.92     26.23 o 
   5   3   5       37.00       68.40     29.56 o 
   6   3   5      100.18       67.38     26.06 o 
 -10   4   5      869.61      952.45    107.77 o 
  -9   4   5      520.11      554.02     80.32 o 
  -8   4   5      870.97      977.48     90.94 o 
  -7   4   5     1361.11     1261.58     89.34 o 
  -6   4   5      478.07      490.85     61.30 o 
  -5   4   5      206.29      158.37     37.60 o 
  -4   4   5      219.01      266.02     44.24 o 
  -3   4   5      433.21      474.41     51.58 o 
  -2   4   5      151.19      151.42     34.05 o 
  -1   4   5     1414.23     1219.33     75.79 o 
   0   4   5     2605.04     2563.73     79.71 o 
   1   4   5     1314.81     1448.26    110.07 o 
   2   4   5     1009.98      998.81     70.69 o 
   3   4   5     1475.92     1248.78     67.69 o 
   4   4   5     1448.15     1512.67     69.12 o 
   5   4   5      664.73      707.59     56.74 o 
   6   4   5      771.36      699.03     60.22 o 
 -10   5   5       71.36       75.48     47.95 o 
  -9   5   5        0.24        4.41     31.43 o 
  -8   5   5      215.65      264.65     59.27 o 
  -7   5   5      361.86      313.73     59.19 o 
  -6   5   5     1362.11     1440.41     97.50 o 
  -5   5   5     1118.10     1139.68     84.85 o 
  -4   5   5     1845.02     1863.71    101.99 o 
  -3   5   5     4193.13     4165.59    150.25 o 
  -2   5   5     4483.22     4619.18    157.63 o 
  -1   5   5     2734.01     2787.26    122.99 o 
   0   5   5     4817.91     4538.55    160.95 o 
   1   5   5     4346.06     4424.97    102.74 o 
   2   5   5     1965.52     2018.09     72.80 o 
   3   5   5      567.20      607.58     67.96 o 
   4   5   5      579.24      635.03     52.59 o 
   5   5   5      306.64      213.10     65.34 o 
  -9   6   5     1007.96     1256.34    120.57 o 
  -8   6   5     1400.72     1488.98    115.58 o 
  -7   6   5     1341.27     1414.56    109.45 o 
  -6   6   5     2257.77     2500.16    136.62 o 
  -5   6   5     2098.61     2276.46    124.44 o 
  -4   6   5     1803.44     1793.27    106.36 o 
  -3   6   5     2076.75     1815.29    105.58 o 
  -2   6   5     3124.57     3018.92    135.18 o 
  -1   6   5     1483.21     1343.18     92.73 o 
   0   6   5      838.56      893.26     83.40 o 
   1   6   5      152.47      254.42     54.08 o 
   2   6   5       64.67       98.90     40.96 o 
   3   6   5       23.45       39.51     33.19 o 
   4   6   5        0.62      -13.90     20.99 o 
  -8   7   5      847.85     1096.92    115.46 o 
  -7   7   5      796.84      873.65    100.23 o 
  -6   7   5     1156.33     1271.85    104.88 o 
  -5   7   5      243.90      227.33     54.98 o 
  -4   7   5      174.60      142.28     44.47 o 
  -3   7   5      217.97      149.94     44.67 o 
  -2   7   5       21.32       25.54     30.38 o 
  -1   7   5      273.14      363.05     62.55 o 
   0   7   5      200.35      208.74     54.04 o 
   1   7   5      195.12      178.13     53.77 o 
   2   7   5      370.42      436.26     74.27 o 
   3   7   5      580.30      463.94     77.43 o 
  -7   8   5        3.03      -12.65     28.78 o 
  -6   8   5      161.34      172.97     55.17 o 
  -5   8   5      946.49      887.87     96.60 o 
  -4   8   5      779.62      817.31     89.73 o 
  -3   8   5      440.73      488.08     73.41 o 
  -2   8   5      889.77      843.86     89.26 o 
  -1   8   5     2018.57     2133.63    130.53 o 
   0   8   5     1072.68     1093.72    102.14 o 
   1   8   5      660.76      869.24     98.28 o 
  -5   9   5      885.78      830.70    102.26 o 
  -4   9   5     1032.28      962.09    102.53 o 
  -3   9   5      987.48     1109.77    109.02 o 
  -2   9   5      576.72      594.59     84.93 o 
  -1   9   5      570.94      581.04     86.57 o 
  -3 -10   6       54.10       41.70     34.17 o 
  -2 -10   6        0.83       11.83     30.03 o 
  -1 -10   6       29.36       21.24     34.95 o 
   0 -10   6      196.65      217.06     55.02 o 
   1 -10   6      525.56      423.53     72.74 o 
   2 -10   6      776.43      733.87     86.76 o 
   3 -10   6      597.33      418.77     74.07 o 
   4 -10   6      753.64      822.62     94.53 o 
  -4  -9   6      353.89      269.57     60.21 o 
  -3  -9   6      306.83      302.18     58.88 o 
  -2  -9   6      890.90     1202.93     97.34 o 
  -1  -9   6     1550.59     1417.06    101.95 o 
   0  -9   6     1315.44     1178.17     93.32 o 
   1  -9   6     1277.89     1192.90     96.13 o 
   2  -9   6     1638.29     1465.71    104.06 o 
   3  -9   6     1281.74     1444.86    104.33 o 
   4  -9   6     1220.39     1084.56     64.63 o 
   5  -9   6      598.89      593.81     83.87 o 
  -6  -8   6      818.08      918.05    100.31 o 
  -5  -8   6     1126.16     1240.57     99.49 o 
  -4  -8   6     1605.61     1554.70    105.93 o 
  -3  -8   6     1962.05     1841.61    111.87 o 
  -2  -8   6     2198.59     2157.10    118.58 o 
  -1  -8   6     1689.96     1671.95    104.14 o 
   0  -8   6     1063.25      947.41     84.61 o 
   1  -8   6      880.78      965.37     85.43 o 
   2  -8   6      890.15      896.26     84.26 o 
   3  -8   6      251.77      216.16     52.79 o 
   4  -8   6       15.42       45.45     35.41 o 
   5  -8   6        0.94       20.66     31.16 o 
   6  -8   6       39.80        5.08     35.10 o 
  -7  -7   6      512.03      429.15     77.15 o 
  -6  -7   6      511.77      619.27     82.11 o 
  -5  -7   6      823.96      830.30     58.03 o 
  -4  -7   6      728.51      817.27     56.32 o 
  -3  -7   6      105.40      159.19     40.96 o 
  -2  -7   6       17.80       49.28     28.89 o 
  -1  -7   6       45.48       40.73     29.91 o 
   0  -7   6        4.69      -11.01     22.33 o 
   1  -7   6      597.41      431.15     59.00 o 
   2  -7   6     1472.10     1470.63     94.18 o 
   3  -7   6      942.85      834.18     78.56 o 
   4  -7   6      887.70      786.43     80.04 o 
   5  -7   6     1655.34     1431.08    104.06 o 
   6  -7   6     1412.05     1257.40    109.25 o 
   7  -7   6      740.08      809.31     98.28 o 
  -8  -6   6       41.13       15.70     32.41 o 
  -7  -6   6        7.17       12.34     29.44 o 
  -6  -6   6       87.52       78.99     34.67 o 
  -5  -6   6       27.49       20.16     19.24 o 
  -4  -6   6      259.45      290.51     35.35 o 
  -3  -6   6     2618.27     2607.47    172.76 o 
  -2  -6   6     4558.48     4558.18    110.21 o 
  -1  -6   6     2464.44     2709.79    118.78 o 
   0  -6   6     3474.84     3698.64    136.19 o 
   1  -6   6     4908.25     4870.68    159.46 o 
   2  -6   6     3126.93     3007.72    127.33 o 
   3  -6   6     2151.29     1892.80    104.53 o 
   4  -6   6     2938.92     3161.87    140.06 o 
   5  -6   6     2605.58     2442.52    129.98 o 
   6  -6   6     1361.41     1276.26    101.56 o 
   7  -6   6      386.66      379.92     73.06 o 
  -8  -5   6      240.41      254.58     58.02 o 
  -7  -5   6      414.90      410.53     67.00 o 
  -6  -5   6     1548.67     1657.14     69.04 o 
  -5  -5   6     2439.58     2531.38     80.82 o 
  -4  -5   6     3466.22     3442.63     91.94 o 
  -3  -5   6     5333.45     5322.30    116.49 o 
  -2  -5   6     6229.48     6130.66    121.52 o 
  -1  -5   6     2683.38     2739.43     78.68 o 
   0  -5   6     1961.93     1949.50     67.19 o 
   1  -5   6     3129.94     2855.55    113.98 o 
   2  -5   6     1581.82     1503.23     86.72 o 
   3  -5   6      211.00      217.02     45.92 o 
   4  -5   6      375.40      261.84     50.68 o 
   5  -5   6       44.78      101.13     38.42 o 
   6  -5   6       16.01      -20.58     21.90 o 
   7  -5   6       25.76       -8.12     26.47 o 
  -9  -4   6      690.33      591.74     80.98 o 
  -8  -4   6     1303.98     1330.49    100.11 o 
  -7  -4   6     1632.50     1617.90     67.13 o 
  -6  -4   6     2340.61     2162.61     73.88 o 
  -5  -4   6     2672.38     2748.67     79.55 o 
  -4  -4   6     2866.26     2796.18     83.89 o 
  -3  -4   6     2977.24     2843.30     75.68 o 
  -2  -4   6      863.10      770.09     40.45 o 
  -1  -4   6      149.68      174.53     28.41 o 
   0  -4   6        2.54        7.21     12.76 o 
   1  -4   6        0.89        2.38     18.86 o 
   2  -4   6      342.17      337.98     47.09 o 
   3  -4   6      785.52      885.33     66.89 o 
   4  -4   6      528.44      419.78     55.84 o 
   5  -4   6     1115.74     1230.54     88.63 o 
   6  -4   6     1165.56      993.60     90.31 o 
   7  -4   6      961.99      973.30     96.40 o 
   8  -4   6      642.79      649.61     89.18 o 
  -9  -3   6      202.74      175.16     48.92 o 
  -8  -3   6      113.96       84.11     35.96 o 
  -7  -3   6       46.40       29.13     24.17 o 
  -6  -3   6      346.52      345.00     32.98 o 
  -5  -3   6       88.41       96.43     49.14 o 
  -4  -3   6      185.03      141.33     21.40 o 
  -3  -3   6     1977.48     1921.07     57.12 o 
  -2  -3   6     3919.03     3929.11     81.69 o 
  -1  -3   6     9718.93    10350.69    143.93 o 
   0  -3   6     6524.38     6544.15     88.26 o 
   1  -3   6     6679.45     6491.31     87.88 o 
   2  -3   6     6875.64     6757.74    170.36 o 
   3  -3   6     2975.24     3064.06    118.43 o 
   4  -3   6     1286.00     1203.75     78.52 o 
   5  -3   6     3925.63     3871.34    150.68 o 
   6  -3   6     2463.95     2451.54    126.16 o 
   7  -3   6      911.21      841.95     87.31 o 
   8  -3   6      522.04      537.43     80.20 o 
 -10  -2   6      213.98      159.46     45.96 o 
  -9  -2   6      279.64      313.50     55.91 o 
  -8  -2   6      131.11      122.36     25.42 o 
  -7  -2   6      799.33      856.18     45.90 o 
  -6  -2   6      953.43     1023.25     46.76 o 
  -5  -2   6     2379.27     2311.86     65.24 o 
  -4  -2   6     5612.44     5473.36     96.94 o 
  -3  -2   6    10356.32    10767.11    100.92 o 
  -2  -2   6     9425.39     9232.08    145.54 o 
  -1  -2   6     5316.05     5101.45     66.89 o 
   0  -2   6     2075.79     1886.56     45.30 o 
   1  -2   6     4155.15     4132.64     65.61 o 
   2  -2   6     3291.83     3197.67    102.07 o 
   3  -2   6     2030.61     1892.95     79.79 o 
   4  -2   6      419.06      466.79     39.46 o 
   5  -2   6      473.56      479.45     61.65 o 
   6  -2   6       81.36       54.31     30.96 o 
   7  -2   6        4.49       -6.40     25.18 o 
   8  -2   6       15.61       -8.00     28.39 o 
  -9  -1   6     1360.03     1620.49     97.26 o 
  -8  -1   6     1218.03     1222.39     61.69 o 
  -7  -1   6     3361.26     3284.91     85.29 o 
  -6  -1   6     4913.00     5056.98    100.32 o 
  -5  -1   6     4791.50     4745.63     68.09 o 
  -4  -1   6     4319.22     4494.25     85.67 o 
  -3  -1   6     8888.14     9099.10     92.40 o 
  -2  -1   6     6692.19     6826.85    116.05 o 
  -1  -1   6     1954.08     1974.18     39.01 o 
   0  -1   6      232.07      304.56     17.94 o 
   1  -1   6      134.71      153.46     14.92 o 
   2  -1   6        0.17       -2.97      8.70 o 
   3  -1   6      599.37      602.12     39.90 o 
   4  -1   6      585.13      518.86     41.59 o 
   5  -1   6       44.22       40.69     19.24 o 
   6  -1   6      457.60      424.95     46.19 o 
   7  -1   6      708.91      700.13     82.43 o 
  -9   0   6      684.42      747.93     70.17 o 
  -8   0   6      408.78      378.23     34.53 o 
  -7   0   6      693.00      706.62     39.60 o 
  -6   0   6      466.05      462.74     24.40 o 
  -5   0   6      931.63      952.24     30.02 o 
  -4   0   6      113.57      161.04     13.53 o 
  -3   0   6        4.73        2.91      5.96 o 
  -2   0   6     1100.16     1060.32     26.69 o 
  -1   0   6     1778.38     1774.44     43.46 o 
   0   0   6     2180.94     2170.59     41.78 o 
   1   0   6     2967.61     2937.26     57.95 o 
   2   0   6     3950.05     3735.28     85.03 o 
   3   0   6     2930.05     2924.66     80.83 o 
   4   0   6     3669.52     3654.49     99.20 o 
   5   0   6     1722.46     1856.92    149.76 o 
   6   0   6     1086.82     1026.61     63.68 o 
   7   0   6      831.75      779.48     86.96 o 
 -10   1   6       15.85       25.11     23.82 o 
  -9   1   6       69.54      111.71     34.67 o 
  -8   1   6     1147.32     1207.73     81.37 o 
  -7   1   6      909.50      977.87     67.28 o 
  -6   1   6      557.25      481.44     45.49 o 
  -5   1   6     2352.65     2296.65     86.68 o 
  -4   1   6     9585.42     9938.12    111.10 o 
  -3   1   6    10222.15    10200.66    193.63 o 
  -2   1   6     7736.42     7586.07     88.76 o 
  -1   1   6     7578.16     7635.92    102.97 o 
   0   1   6     9762.55     9775.61    101.23 o 
   1   1   6     6403.44     6451.53    126.39 o 
   2   1   6     4051.10     4038.53     96.27 o 
   3   1   6     1719.88     1701.81    132.85 o 
   4   1   6     2202.13     2167.67     98.81 o 
   5   1   6     1536.95     1579.32     72.45 o 
   6   1   6      303.86      297.54     43.08 o 
   7   1   6       25.38       75.78     27.86 o 
  -9   2   6      995.17     1216.60     93.87 o 
  -8   2   6     2635.22     2964.26    130.96 o 
  -7   2   6     2832.15     2797.61    115.62 o 
  -6   2   6     2760.89     2735.64    109.52 o 
  -5   2   6     4467.68     4335.83    133.38 o 
  -4   2   6     5817.60     5894.15    153.96 o 
  -3   2   6     2100.15     2012.04     84.69 o 
  -2   2   6     2395.45     2206.57     89.69 o 
  -1   2   6     3009.92     3077.28     59.08 o 
   0   2   6     3036.71     3195.73     69.21 o 
   1   2   6     1353.32     1418.51     50.61 o 
   2   2   6       43.85       48.97     17.96 o 
   3   2   6       72.55       59.73     32.02 o 
   4   2   6      131.78      191.61     31.46 o 
   5   2   6      450.85      474.83    111.77 o 
   6   2   6      315.17      361.17     81.35 o 
 -10   3   6     1191.77     1363.60    112.02 o 
  -9   3   6      722.20      836.41     88.24 o 
  -8   3   6     1462.60     1477.46     96.44 o 
  -7   3   6     1444.34     1565.08     93.32 o 
  -6   3   6      869.11      847.26     67.98 o 
  -5   3   6      461.55      464.53     53.69 o 
  -4   3   6      342.03      381.64     47.71 o 
  -3   3   6       86.48       85.16     30.07 o 
  -2   3   6       18.76       15.07     19.37 o 
  -1   3   6      642.45      714.23     60.37 o 
   0   3   6     1143.26     1110.61     44.05 o 
   1   3   6      411.46      421.85     33.52 o 
   2   3   6      831.07      922.54     91.97 o 
   3   3   6     2328.10     2229.84     76.88 o 
   4   3   6     1468.77     1433.66     68.19 o 
   5   3   6     1196.89     1160.74     65.73 o 
   6   3   6     1304.58     1208.80     96.68 o 
 -10   4   6        6.53       33.27     38.50 o 
  -9   4   6        3.10      -33.77     24.83 o 
  -8   4   6        2.60      -27.57     23.04 o 
  -7   4   6      223.01      294.02     55.17 o 
  -6   4   6     1201.75     1103.32     82.11 o 
  -5   4   6     1287.77     1452.36     90.08 o 
  -4   4   6     2444.64     2357.52    108.82 o 
  -3   4   6     4585.27     4469.79    149.94 o 
  -2   4   6     3475.07     3074.33    124.48 o 
  -1   4   6     2684.49     2433.50    113.04 o 
   0   4   6     3145.75     3254.25    135.10 o 
   1   4   6     4266.84     4309.54     98.90 o 
   2   4   6     3852.65     3768.90     98.72 o 
   3   4   6     2191.05     2289.82     82.68 o 
   4   4   6     1116.92     1092.61     61.71 o 
   5   4   6      473.85      446.81     50.07 o 
 -10   5   6      661.62      810.17    104.88 o 
  -9   5   6      618.82      718.60     92.58 o 
  -8   5   6     1139.71     1251.00    102.07 o 
  -7   5   6     2506.02     2457.56    133.65 o 
  -6   5   6     2814.94     2919.59    140.37 o 
  -5   5   6     2457.04     2448.03    123.58 o 
  -4   5   6     3667.81     3462.48    142.21 o 
  -3   5   6     3297.90     3187.64    132.99 o 
  -2   5   6      957.50      948.55     76.92 o 
  -1   5   6      583.93      648.01     69.78 o 
   0   5   6     1734.66     1639.35    102.77 o 
   1   5   6     1241.45     1349.00     98.04 o 
   2   5   6      318.33      341.57     64.31 o 
   3   5   6       29.10       48.81     34.48 o 
   4   5   6        4.30       17.17     23.04 o 
  -9   6   6     1158.35     1303.28    124.75 o 
  -8   6   6     1259.92     1207.93    112.45 o 
  -7   6   6     1159.21     1242.76    111.05 o 
  -6   6   6      927.23      992.51     94.84 o 
  -5   6   6      478.66      507.44     70.09 o 
  -4   6   6      398.01      401.32     61.97 o 
  -3   6   6       80.89       54.70     32.41 o 
  -2   6   6        5.63       34.32     28.89 o 
  -1   6   6       78.36       47.75     35.14 o 
   0   6   6       46.70        8.90     29.17 o 
   1   6   6      286.44      276.72     58.65 o 
   2   6   6      707.25      624.11     83.95 o 
   3   6   6      578.39      539.26     81.68 o 
  -8   7   6       36.89       30.26     41.35 o 
  -7   7   6       49.95       83.91     43.42 o 
  -6   7   6       17.11       46.70     36.55 o 
  -5   7   6      590.64      581.12     79.77 o 
  -4   7   6      689.17      524.47     73.91 o 
  -3   7   6      688.88      718.80     82.27 o 
  -2   7   6     1082.59      987.94     92.19 o 
  -1   7   6     1345.32     1250.49     99.41 o 
   0   7   6      605.25      510.02     77.51 o 
   1   7   6      591.67      628.80     86.02 o 
   2   7   6      943.57     1037.84    106.09 o 
  -7   8   6      862.03      921.99    110.58 o 
  -6   8   6     1261.80     1283.56    119.36 o 
  -5   8   6     2001.83     1968.04    134.05 o 
  -4   8   6     1523.23     1407.92    110.42 o 
  -3   8   6     1014.00     1011.88    100.19 o 
  -2   8   6      894.73      762.88     89.30 o 
  -1   8   6     1040.81     1141.67    107.57 o 
   0   8   6      410.28      480.62     81.14 o 
  -2 -10   7      755.82      823.79     93.16 o 
  -1 -10   7      975.22      856.83     93.75 o 
   0 -10   7     1063.74     1249.39    110.77 o 
   1 -10   7     1096.08     1358.10    109.88 o 
   2 -10   7     1073.30     1167.24    106.91 o 
   3 -10   7      915.77     1017.07    102.07 o 
  -4  -9   7     1132.66     1303.90    104.53 o 
  -3  -9   7     1077.36     1120.82    100.82 o 
  -2  -9   7     1363.78     1445.72    106.09 o 
  -1  -9   7     1228.42     1331.16    100.66 o 
   0  -9   7      515.66      509.28     74.15 o 
   1  -9   7       60.60       56.19     38.50 o 
   2  -9   7      250.76      254.89     59.27 o 
   3  -9   7      256.48      128.38     50.29 o 
   4  -9   7      112.05       80.90     43.03 o 
   5  -9   7        3.14       -3.32     35.18 o 
  -6  -8   7      575.87      647.38     89.88 o 
  -5  -8   7      732.99      716.34     85.86 o 
  -4  -8   7      461.62      463.44     69.58 o 
  -3  -8   7      133.46      104.88     40.41 o 
  -2  -8   7      280.56      279.92     55.87 o 
  -1  -8   7       37.84      104.92     39.63 o 
   0  -8   7       33.67       70.32     37.76 o 
   1  -8   7      193.55      125.42     44.43 o 
   2  -8   7      116.23      155.75     48.57 o 
   3  -8   7      301.62      251.38     56.30 o 
   4  -8   7      654.18      637.11     81.25 o 
   5  -8   7      866.55     1035.58    101.95 o 
   6  -8   7      535.07      584.05     87.42 o 
  -7  -7   7        5.35       -6.40     32.06 o 
  -6  -7   7        1.26      -17.84     25.11 o 
  -5  -7   7        4.18        6.49     19.37 o 
  -4  -7   7      157.86      175.04     32.11 o 
  -3  -7   7     1738.70     1566.30    104.94 o 
  -2  -7   7     1285.93     1240.38     89.02 o 
  -1  -7   7     1382.29     1392.15     93.52 o 
   0  -7   7     3628.21     3696.96    149.08 o 
   1  -7   7     3108.01     3047.19    137.09 o 
   2  -7   7      768.85      826.53     80.63 o 
   3  -7   7     1500.51     1356.38     99.53 o 
   4  -7   7     2198.53     2129.92    125.96 o 
   5  -7   7     2091.85     2102.16    130.30 o 
   6  -7   7     1328.17     1234.21    113.31 o 
  -8  -6   7      173.72      207.41     58.45 o 
  -7  -6   7      428.37      487.80     74.50 o 
  -6  -6   7      885.13      843.98     96.95 o 
  -5  -6   7     1045.31     1148.12    104.27 o 
  -4  -6   7     1362.39     1469.41     65.70 o 
  -3  -6   7     3174.86     3178.18     94.42 o 
  -2  -6   7     3880.83     3960.64    104.97 o 
  -1  -6   7     3613.63     3701.26    101.52 o 
   0  -6   7     2617.44     2555.25    117.41 o 
   1  -6   7     1712.60     1593.43     95.86 o 
   2  -6   7      555.11      511.78     63.02 o 
   3  -6   7      804.22      862.68     79.93 o 
   4  -6   7      636.26      675.14     76.69 o 
   5  -6   7      116.76       44.36     34.48 o 
   6  -6   7       29.61       63.37     40.53 o 
   7  -6   7        2.05       19.05     37.41 o 
  -8  -5   7      680.82      596.97     79.54 o 
  -7  -5   7     1044.26     1067.52     59.52 o 
  -6  -5   7     1493.74     1505.11     67.09 o 
  -5  -5   7     1779.38     1726.50    136.95 o 
  -4  -5   7     2338.86     2338.72     77.24 o 
  -3  -5   7     2704.23     2689.93     81.92 o 
  -2  -5   7      327.11      358.22     35.74 o 
  -1  -5   7      135.81      197.35     28.85 o 
   0  -5   7      110.82      158.17     27.31 o 
   1  -5   7        9.85      -17.69     19.99 o 
   2  -5   7        1.23      -25.50     22.41 o 
   3  -5   7        3.50      -16.36     19.48 o 
   4  -5   7      624.66      673.70     74.46 o 
   5  -5   7     1127.62     1090.44     89.38 o 
   6  -5   7      969.20     1042.76     98.51 o 
   7  -5   7      862.74      932.85    101.44 o 
  -9  -4   7      316.54      281.48     61.38 o 
  -8  -4   7      194.13      231.23     54.86 o 
  -7  -4   7      100.96      140.32     48.92 o 
  -6  -4   7       41.28       37.66     27.94 o 
  -5  -4   7       43.92       23.48     16.29 o 
  -4  -4   7        9.21        6.67     13.14 o 
  -3  -4   7        4.06       -9.73     10.67 o 
  -2  -4   7      314.28      259.74     28.44 o 
  -1  -4   7     1525.44     1504.93     56.00 o 
   0  -4   7     2642.32     2594.59    104.68 o 
   1  -4   7     4572.90     4659.52    102.15 o 
   2  -4   7     4378.12     4288.66    144.70 o 
   3  -4   7     1457.41     1398.16     86.76 o 
   4  -4   7     1785.10     1750.86    101.52 o 
   5  -4   7     2642.38     2796.20    137.36 o 
   6  -4   7     1380.02     1483.09    108.86 o 
   7  -4   7      892.63      865.49     97.11 o 
  -9  -3   7      246.13      275.74     56.89 o 
  -8  -3   7      939.24      884.20     56.73 o 
  -7  -3   7     1238.62     1256.67     97.58 o 
  -6  -3   7      727.14      820.70     45.09 o 
  -5  -3   7     1745.30     1697.54     60.42 o 
  -4  -3   7     5657.43     5498.86    106.36 o 
  -3  -3   7     8173.62     7840.10    300.30 o 
  -2  -3   7     5656.45     5568.12     83.63 o 
  -1  -3   7     4389.78     4223.75     65.04 o 
   0  -3   7     8928.13     8502.26    104.06 o 
   1  -3   7     7201.88     6823.10     95.15 o 
   2  -3   7     3560.28     3545.55    133.58 o 
   3  -3   7     4040.27     4283.19    147.01 o 
   4  -3   7     3072.10     2983.70    127.99 o 
   5  -3   7     1075.25     1229.05     90.20 o 
   6  -3   7      112.14      112.61     41.70 o 
   7  -3   7        1.62      -19.37     26.82 o 
  -9  -2   7     1059.57     1209.65     87.70 o 
  -8  -2   7      905.84      963.08     52.22 o 
  -7  -2   7     2134.34     2156.86    186.60 o 
  -6  -2   7     3400.62     3284.47     84.32 o 
  -5  -2   7     2415.44     2305.45     72.59 o 
  -4  -2   7     1866.48     1843.95     67.86 o 
  -3  -2   7     3350.62     3499.76     52.90 o 
  -2  -2   7     5459.74     5559.66     71.70 o 
  -1  -2   7     3310.70     3499.64     58.38 o 
   0  -2   7      241.76      222.57     23.33 o 
   1  -2   7      268.62      263.72     20.51 o 
   2  -2   7      130.67      126.97     22.22 o 
   3  -2   7       42.13       24.18     17.04 o 
   4  -2   7      420.47      436.41     40.75 o 
   5  -2   7      492.45      370.51     72.29 o 
   6  -2   7      658.85      640.32     76.88 o 
   7  -2   7      688.97      494.36     75.40 o 
  -9  -1   7      677.79      682.72     71.38 o 
  -8  -1   7      542.72      479.63     64.31 o 
  -7  -1   7     1280.16     1292.00     69.52 o 
  -6  -1   7      688.48      714.20     39.57 o 
  -5  -1   7        1.48       -3.53      9.88 o 
  -4  -1   7       43.64       37.28      9.49 o 
  -3  -1   7      131.71      133.89     13.15 o 
  -2  -1   7      108.89       85.94     11.83 o 
  -1  -1   7      194.96      166.33     15.19 o 
   0  -1   7      990.81      850.90     44.10 o 
   1  -1   7     1584.72     1618.66     57.57 o 
   2  -1   7     1988.95     1930.60     78.99 o 
   3  -1   7     4683.15     4756.26    109.32 o 
   4  -1   7     6819.68     6672.14    140.89 o 
   5  -1   7     2059.74     2098.68     83.31 o 
   6  -1   7     1046.00      987.95     65.85 o 
   7  -1   7     1016.38      977.63     97.03 o 
 -10   0   7        0.59       15.81     24.76 o 
  -9   0   7       94.52       73.41     31.20 o 
  -8   0   7      446.35      415.14     55.76 o 
  -7   0   7      395.45      395.85     51.81 o 
  -6   0   7     1368.59     1311.27     86.72 o 
  -5   0   7     2345.84     2313.45     46.84 o 
  -4   0   7     3222.27     3211.53     51.71 o 
  -3   0   7     4655.10     4779.29     63.30 o 
  -2   0   7     7609.24     7439.33     97.12 o 
  -1   0   7     7448.05     7834.59     90.59 o 
   0   0   7     8454.06     8531.10     97.67 o 
   1   0   7     5223.20     5074.92     73.29 o 
   2   0   7     4315.09     4074.38     93.36 o 
   3   0   7     2997.58     2867.97     96.03 o 
   4   0   7     3368.59     3325.12     97.99 o 
   5   0   7     1421.78     1255.92     65.32 o 
   6   0   7      352.84      293.49     42.32 o 
   7   0   7       72.58       71.48     68.31 o 
 -10   1   7      517.11      574.41     70.01 o 
  -9   1   7     1266.79     1258.65     87.89 o 
  -7   1   7     2187.33     2190.01     97.07 o 
  -6   1   7     2745.65     2778.36    103.47 o 
  -5   1   7     6249.18     6415.03    157.67 o 
  -4   1   7     7856.88     7449.83    167.23 o 
  -3   1   7     2686.10     2875.62     99.61 o 
  -2   1   7     1199.69     1205.11     53.72 o 
  -1   1   7     1235.71     1213.48     32.62 o 
   0   1   7     5634.95     5895.61    120.21 o 
   1   1   7     2022.96     2134.10     62.55 o 
   2   1   7      181.07      133.95     23.27 o 
   3   1   7       91.12       80.35     21.79 o 
   4   1   7        1.82        0.90     14.21 o 
   5   1   7      924.65      876.11    184.98 o 
   6   1   7      574.98      549.80     55.12 o 
  -8   2   7     1754.54     1865.15    102.73 o 
  -7   2   7     1354.17     1347.36     82.27 o 
  -6   2   7     1524.50     1504.99     83.21 o 
  -5   2   7      600.71      619.23     55.76 o 
  -4   2   7       58.99       53.77     23.31 o 
  -3   2   7       39.86       49.43     25.50 o 
  -2   2   7        1.63       -3.83     15.50 o 
  -1   2   7      386.69      459.45     52.83 o 
   0   2   7     1074.58     1154.08     42.71 o 
   1   2   7     1350.90     1265.23     93.94 o 
   2   2   7      887.07      905.14     47.94 o 
   3   2   7     1568.29     1508.47     65.31 o 
   4   2   7     1679.05     1759.38     75.28 o 
   5   2   7     2288.94     2247.65    133.62 o 
   6   2   7     1236.58     1227.44     61.24 o 
  -9   3   7        2.64      -11.52     23.70 o 
  -8   3   7        2.40      -12.14     23.35 o 
  -7   3   7      153.12      186.64     43.97 o 
  -6   3   7      142.17      175.75     39.20 o 
  -5   3   7      852.77      869.83     67.82 o 
  -4   3   7     2092.91     1991.93     95.94 o 
  -3   3   7     2527.57     2577.70    111.32 o 
  -2   3   7     2261.35     2205.98    103.43 o 
  -1   3   7     3499.92     3345.66    130.22 o 
   0   3   7     2876.84     2911.51    127.91 o 
   1   3   7     2878.25     2869.80     79.77 o 
   2   3   7     1708.69     1632.50    103.98 o 
   3   3   7     2082.50     2093.44     78.84 o 
   4   3   7     1373.41     1359.83     68.43 o 
   5   3   7      386.88      421.82     65.50 o 
 -10   4   7     1086.41      913.05    104.57 o 
  -9   4   7     1018.05     1278.95    105.58 o 
  -8   4   7     1019.50     1097.66     92.11 o 
  -7   4   7     2644.80     2951.96    140.60 o 
  -6   4   7     3613.58     3616.48    149.08 o 
  -5   4   7     4164.18     3939.12    148.96 o 
  -4   4   7     4905.87     4426.88    155.36 o 
  -3   4   7     5260.40     5133.46    169.73 o 
  -2   4   7     1996.96     1898.14    102.77 o 
  -1   4   7     1523.20     1540.29     95.16 o 
   0   4   7     1326.14     1502.96     99.10 o 
   1   4   7      794.74      805.01     81.25 o 
   2   4   7      394.95      455.55     67.86 o 
   3   4   7      342.48      407.60     43.52 o 
   4   4   7       57.01       35.24     23.13 o 
  -9   5   7     1103.36     1173.61    111.36 o 
  -8   5   7     1305.63     1386.33    109.60 o 
  -7   5   7     1291.21     1138.15     94.10 o 
  -6   5   7      720.59      865.81     86.25 o 
  -5   5   7      812.27      861.47     79.77 o 
  -4   5   7      678.61      503.11     63.92 o 
  -3   5   7      185.80      148.80     40.96 o 
  -2   5   7       76.85       80.75     34.36 o 
  -1   5   7       49.53      -17.84     23.43 o 
   0   5   7        3.44        3.40     29.09 o 
   1   5   7      253.81      230.68     55.80 o 
   2   5   7      998.66      858.70     92.03 o 
   3   5   7      393.94      372.58     70.05 o 
  -9   6   7        1.61       16.67     36.04 o 
  -8   6   7       19.00        9.64     34.05 o 
  -7   6   7        6.92       22.53     32.53 o 
  -6   6   7      252.01      232.25     54.12 o 
  -5   6   7      573.33      579.09     75.32 o 
  -4   6   7      304.89      256.38     53.96 o 
  -3   6   7      483.14      472.57     68.14 o 
  -2   6   7     1714.06     1605.18    106.60 o 
  -1   6   7     1429.13     1301.17     99.76 o 
   0   6   7      973.53     1100.12    102.18 o 
   1   6   7      885.32      941.95     99.88 o 
   2   6   7      882.47      993.21    103.86 o 
  -8   7   7      685.79      589.20     94.69 o 
  -7   7   7      654.34      791.46     98.98 o 
  -6   7   7      971.59      883.10     97.11 o 
  -5   7   7     1717.41     1708.54    119.72 o 
  -4   7   7     1711.38     1596.75    113.23 o 
  -3   7   7     1222.31     1129.06    102.34 o 
  -2   7   7     1445.52     1363.33    105.97 o 
  -1   7   7      906.38      834.26     93.36 o 
   0   7   7      344.06      484.52     80.71 o 
   1   7   7      356.40      437.04     80.20 o 
  -6   8   7      662.01      589.05     89.02 o 
  -5   8   7      385.48      316.19     69.27 o 
  -4   8   7      171.95      108.82     45.96 o 
  -3   8   7      123.79      138.14     51.46 o 
  -2   8   7      130.44      160.71     56.66 o 
  -1   8   7       84.74       43.50     44.71 o 
  -2 -10   8     1166.99     1073.02    104.76 o 
  -1 -10   8      940.03      874.63     96.29 o 
   0 -10   8      340.90      376.83     71.53 o 
   1 -10   8      302.14      291.95     67.47 o 
   2 -10   8      481.23      559.14     86.80 o 
   3 -10   8      168.62      181.60     59.39 o 
  -4  -9   8      158.60       66.10     40.37 o 
  -3  -9   8      167.22      125.85     45.41 o 
  -2  -9   8      290.87      329.43     65.64 o 
  -1  -9   8       47.98       34.48     33.27 o 
   0  -9   8       32.08       27.06     34.40 o 
   1  -9   8       16.70      -27.88     24.83 o 
   2  -9   8       68.51      100.23     45.33 o 
   3  -9   8      428.22      344.27     67.94 o 
   4  -9   8      443.96      350.59     71.73 o 
  -6  -8   8        0.60       23.27     32.25 o 
  -5  -8   8       10.61       15.86     23.46 o 
  -4  -8   8       28.65       40.74     24.68 o 
  -3  -8   8      326.23      182.03     49.82 o 
  -2  -8   8      167.15      102.69     42.83 o 
  -1  -8   8      588.87      590.73     75.01 o 
   0  -8   8     1252.47     1264.58     97.15 o 
   1  -8   8      901.04     1044.83     94.84 o 
   2  -8   8      968.97     1021.56     96.60 o 
   3  -8   8     1741.87     1739.03    118.78 o 
   4  -8   8     1111.05     1355.21    109.84 o 
   5  -8   8     1143.55     1095.55    108.16 o 
  -7  -7   8      654.40      677.80     88.44 o 
  -6  -7   8      608.67      686.42     86.57 o 
  -5  -7   8      974.12     1087.15     65.28 o 
  -4  -7   8     1339.80     1419.25     70.54 o 
  -3  -7   8     1301.51     1259.73     75.69 o 
  -2  -7   8     1369.88     1385.48     68.78 o 
  -1  -7   8     3124.60     2935.36    136.04 o 
   0  -7   8     4308.57     4163.44    162.55 o 
   1  -7   8     4208.23     4226.30    167.43 o 
   2  -7   8     1968.67     1913.53    114.68 o 
   3  -7   8     1001.57      983.41     92.42 o 
   4  -7   8      380.77      353.95     65.95 o 
   5  -7   8      237.11      268.64     64.54 o 
   6  -7   8       89.29       93.52     47.05 o 
  -8  -6   8      570.94      615.52     85.67 o 
  -7  -6   8      982.21      985.58     64.52 o 
  -6  -6   8     1068.12     1193.02     63.85 o 
  -5  -6   8      746.12      852.91     56.16 o 
  -4  -6   8      760.71      767.20     53.47 o 
  -3  -6   8     1569.17     1580.86     68.83 o 
  -2  -6   8     1006.56      938.91     54.56 o 
  -1  -6   8      624.54      651.96     59.21 o 
   0  -6   8       24.11       31.39     27.61 o 
   1  -6   8       52.44       34.67     31.94 o 
   2  -6   8      222.90      180.00     45.29 o 
   3  -6   8       24.63        4.76     24.83 o 
   4  -6   8      980.41      814.93     85.55 o 
   5  -6   8      619.27      596.31     80.75 o 
   6  -6   8      671.58      737.66     92.81 o 
  -8  -5   8      249.97      314.75     62.98 o 
  -7  -5   8      275.73      277.81     42.89 o 
  -6  -5   8       28.77       29.46     21.48 o 
  -5  -5   8        6.99       17.31     16.72 o 
  -4  -5   8       91.72      103.77     24.17 o 
  -3  -5   8        5.17       24.74     17.32 o 
  -2  -5   8       89.65       87.24     23.32 o 
  -1  -5   8      508.29      490.46     40.67 o 
   0  -5   8      843.26      806.51     63.35 o 
   1  -5   8     2271.21     2311.68    113.47 o 
   2  -5   8     5707.56     5684.36    182.62 o 
   3  -5   8     3589.98     3643.78    149.04 o 
   4  -5   8     2224.09     2490.36    131.94 o 
   5  -5   8     1416.16     1415.65    105.50 o 
   6  -5   8     1137.90     1457.71    112.88 o 
  -9  -4   8        1.08       27.49     34.59 o 
  -8  -4   8      395.73      526.03     47.66 o 
  -7  -4   8     1143.44     1165.19     59.88 o 
  -6  -4   8     1553.97     1565.29     77.92 o 
  -5  -4   8     1339.48     1366.67     58.40 o 
  -4  -4   8     2414.60     2313.34    137.72 o 
  -3  -4   8     3511.17     3338.14     87.13 o 
  -2  -4   8     3893.52     3936.69     94.63 o 
  -1  -4   8     2917.50     2861.51     85.45 o 
   0  -4   8     4646.67     4574.98    192.97 o 
   1  -4   8     5123.65     5165.43    136.47 o 
   2  -4   8     5679.38     5508.69    171.69 o 
   3  -4   8     3113.05     3142.46    134.79 o 
   4  -4   8     1404.94     1378.56     95.66 o 
   5  -4   8      793.26      794.94     84.03 o 
   6  -4   8      261.96      217.53     57.32 o 
   7  -4   8        1.62        8.12     36.23 o 
  -9  -3   8     1014.15     1109.57     90.04 o 
  -8  -3   8     2258.24     2253.54     82.04 o 
  -7  -3   8     2598.10     2756.12    127.50 o 
  -6  -3   8     2049.27     1961.05     69.33 o 
  -5  -3   8     2566.11     2522.99    138.01 o 
  -4  -3   8     4596.22     4593.34    134.47 o 
  -3  -3   8     2118.92     2145.82     64.91 o 
  -2  -3   8     2785.52     2822.38     54.68 o 
  -1  -3   8     2304.65     2462.90     52.36 o 
   0  -3   8     1474.10     1378.44     41.60 o 
   1  -3   8     1010.71      957.46     37.24 o 
   2  -3   8       25.17       29.69     20.52 o 
   3  -3   8      549.53      468.26     41.27 o 
   4  -3   8       64.05       57.12     32.25 o 
   5  -3   8       83.12       40.06     31.43 o 
   6  -3   8      468.95      600.06     79.22 o 
   7  -3   8      699.86      847.96     97.97 o 
  -9  -2   8      738.69      597.25     70.40 o 
  -8  -2   8      974.69      959.65     54.61 o 
  -7  -2   8     1128.49     1175.84     57.09 o 
  -6  -2   8      787.01      814.19     43.46 o 
  -5  -2   8        2.60       -0.83     10.95 o 
  -4  -2   8       97.59       83.01     41.19 o 
  -3  -2   8       97.72      116.37     18.28 o 
  -2  -2   8      185.35      173.87     16.08 o 
  -1  -2   8     1281.57     1228.60     57.68 o 
   0  -2   8     1890.20     2015.08     64.35 o 
   1  -2   8      790.73      798.20     33.78 o 
   2  -2   8      976.95     1028.22     50.73 o 
   3  -2   8     6048.56     5811.03    146.81 o 
   4  -2   8     5245.24     5009.43    164.66 o 
   5  -2   8     1489.01     1456.63     71.67 o 
   6  -2   8     1179.58     1027.07     93.59 o 
 -10  -1   8       76.10      -13.78     24.99 o 
  -9  -1   8       42.72       47.71     29.32 o 
  -8  -1   8       57.76       40.26     27.37 o 
  -7  -1   8      176.18      215.07     43.81 o 
  -6  -1   8     1142.48     1232.68     79.15 o 
  -5  -1   8     2629.14     2721.76     68.53 o 
  -4  -1   8     2804.03     2873.24     52.21 o 
  -3  -1   8     2548.67     2508.32     48.64 o 
  -2  -1   8     2701.84     2735.43     55.73 o 
  -1  -1   8     6871.09     6911.00     89.34 o 
   0  -1   8     5077.22     5203.82     78.39 o 
   1  -1   8     2353.99     2349.93     53.34 o 
   2  -1   8     2774.67     2680.00     78.34 o 
   3  -1   8     2100.10     2130.63     90.55 o 
   4  -1   8      698.28      758.06     53.25 o 
   5  -1   8      521.73      507.63     49.75 o 
   6  -1   8      584.18      539.48     60.46 o 
 -10   0   8      679.40      786.19     81.49 o 
  -9   0   8     2274.80     1979.91    111.67 o 
  -8   0   8     3441.61     3414.85    143.22 o 
  -7   0   8     3007.85     2852.94    125.18 o 
  -6   0   8     3875.25     3966.18    142.52 o 
  -5   0   8     5542.47     5233.93    142.50 o 
  -4   0   8     5383.38     5257.90     99.69 o 
  -3   0   8     5933.77     6115.42    107.04 o 
  -2   0   8     4478.84     4415.95     66.12 o 
  -1   0   8     2393.60     2557.52     51.62 o 
   0   0   8     1937.98     1996.67     60.99 o 
   1   0   8      715.81      664.33     86.49 o 
   2   0   8      559.53      594.16     41.04 o 
   3   0   8      263.59      243.18     32.24 o 
   4   0   8       52.35       61.81     21.09 o 
   5   0   8      146.52      133.63     30.12 o 
   6   0   8       40.69       28.91     56.64 o 
 -10   1   8     1006.42      981.85     90.12 o 
  -9   1   8     1408.68     1421.74     95.78 o 
  -8   1   8     1616.25     1505.77     95.19 o 
  -7   1   8     1158.15     1088.80     69.89 o 
  -6   1   8      977.35      883.96     62.47 o 
  -5   1   8     1166.40     1022.85     63.06 o 
  -4   1   8      478.08      428.84     45.22 o 
  -3   1   8      187.06      168.17     22.89 o 
  -2   1   8      169.11      195.64     23.74 o 
  -1   1   8      238.50      276.15     26.72 o 
   0   1   8      711.69      696.41     30.27 o 
   1   1   8      827.59      818.80     45.22 o 
   2   1   8      999.31      962.12    115.26 o 
   3   1   8     1113.55     1103.80     56.24 o 
   4   1   8      543.65      472.27     45.46 o 
   5   1   8      812.46      812.39     69.64 o 
   6   1   8      891.22      940.18     69.83 o 
  -8   2   8       85.18       88.71     34.20 o 
  -7   2   8      637.77      698.03     64.43 o 
  -6   2   8      549.83      538.76     55.29 o 
  -5   2   8     1321.46     1275.28     76.14 o 
  -4   2   8     1962.57     1808.22     89.38 o 
  -3   2   8     1632.76     1646.81     87.46 o 
  -2   2   8     2398.60     2659.82    112.49 o 
  -1   2   8     5160.11     5586.15    107.91 o 
   0   2   8     4152.81     4278.31    153.76 o 
   1   2   8     2478.01     2442.65    122.84 o 
   2   2   8     1541.26     1643.05    130.82 o 
   3   2   8     2006.88     1840.26     73.08 o 
   4   2   8      914.99      919.98     58.47 o 
   5   2   8      237.55      269.45     61.40 o 
  -9   3   8     1304.27     1404.13    103.55 o 
  -8   3   8     2007.71     2106.03    116.67 o 
  -7   3   8     2903.07     2739.20    127.37 o 
  -6   3   8     1898.92     1994.55    104.76 o 
  -5   3   8     2253.87     2270.88    108.08 o 
  -4   3   8     4245.69     4046.42    143.10 o 
  -3   3   8     3364.00     3382.28    133.07 o 
  -2   3   8     1172.49     1243.07     83.56 o 
  -1   3   8     2867.45     2692.77    124.60 o 
   0   3   8     1740.14     1804.75    105.78 o 
   1   3   8      373.32      289.21     56.77 o 
   2   3   8      215.63      236.58     54.63 o 
   3   3   8      260.28      245.90     59.56 o 
   4   3   8       79.57       72.05     26.72 o 
 -10   4   8     1202.19     1544.19    122.60 o 
  -9   4   8     2024.83     2088.22    132.68 o 
  -8   4   8     1715.84     1803.85    116.86 o 
  -7   4   8      880.78      988.49     83.17 o 
  -6   4   8      417.17      446.26     62.16 o 
  -5   4   8     1121.66     1249.67     87.54 o 
  -4   4   8     1088.30     1133.23     81.84 o 
  -3   4   8      397.32      332.59     55.25 o 
  -2   4   8        2.01       -2.85     25.61 o 
  -1   4   8       23.75       16.13     26.12 o 
   0   4   8        6.90       40.69     30.57 o 
   1   4   8      242.36      225.33     53.96 o 
   2   4   8      382.84      297.22     60.79 o 
   3   4   8      153.57      159.54     51.11 o 
   4   4   8      338.45      293.12     65.52 o 
  -9   5   8      141.32      146.62     51.54 o 
  -8   5   8       12.25      -32.21     23.43 o 
  -7   5   8       36.13      -12.30     28.93 o 
  -6   5   8      746.61      745.19     79.81 o 
  -5   5   8      526.57      364.96     61.69 o 
  -4   5   8      326.03      306.04     57.01 o 
  -3   5   8      764.38      677.37     76.30 o 
  -2   5   8      993.85      824.46     84.03 o 
  -1   5   8      425.52      422.32     67.59 o 
   0   5   8     1324.21     1399.37    108.12 o 
   1   5   8     1647.41     1775.19    121.86 o 
   2   5   8     1327.71     1362.98    110.11 o 
   3   5   8      694.17      649.92     91.52 o 
  -8   6   8      933.14      907.27    103.94 o 
  -7   6   8      815.51      840.35     94.18 o 
  -6   6   8     1150.80     1161.42    104.21 o 
  -5   6   8     1011.56     1056.98     95.43 o 
  -4   6   8      783.61      736.37     83.64 o 
  -3   6   8      989.32     1044.05     96.37 o 
  -2   6   8     2275.40     2275.60    134.08 o 
  -1   6   8     1124.92     1024.65    100.89 o 
   0   6   8      419.57      548.17     83.75 o 
   1   6   8      340.31      534.81     85.90 o 
  -7   7   8     1045.99      966.31    105.70 o 
  -6   7   8      847.13      964.40    102.77 o 
  -5   7   8      382.19      390.50     71.65 o 
  -4   7   8      417.39      393.23     72.66 o 
  -3   7   8      257.15      310.53     67.78 o 
  -2   7   8      181.31      160.52     53.38 o 
  -1   7   8      141.45      130.18     52.52 o 
   0   7   8      116.39       45.25     44.24 o 
  -2 -10   9      198.78      114.25     46.11 o 
  -1 -10   9       57.62       85.67     42.09 o 
   0 -10   9      102.23       28.70     36.16 o 
   1 -10   9       68.87       44.51     40.02 o 
   2 -10   9       39.34       54.00     45.57 o 
  -4  -9   9       88.91       50.60     33.50 o 
  -3  -9   9      145.15      230.57     56.73 o 
  -2  -9   9      168.35       79.65     41.82 o 
  -1  -9   9      476.10      501.59     76.53 o 
   0  -9   9      835.10      898.18     96.52 o 
   1  -9   9      729.69      666.95     87.78 o 
   2  -9   9     1116.35     1141.43    109.29 o 
   3  -9   9     1142.53     1025.51    105.62 o 
   4  -9   9      960.27     1089.35    112.80 o 
  -6  -8   9      548.35      626.00     59.87 o 
  -5  -8   9      690.75      673.08     60.62 o 
  -4  -8   9     1145.15     1103.02     71.72 o 
  -3  -8   9     1104.42     1190.41     71.46 o 
  -2  -8   9      753.17      830.47     87.70 o 
  -1  -8   9      795.34      876.62     89.92 o 
   0  -8   9     2144.59     2261.31    132.29 o 
   1  -8   9     3144.93     3170.73    154.08 o 
   2  -8   9     1554.21     1306.75    103.43 o 
   3  -8   9      612.69      524.00     77.86 o 
   4  -8   9      354.17      346.81     72.12 o 
   5  -8   9      111.44       81.41     46.74 o 
  -7  -7   9     1160.08     1108.83    106.28 o 
  -6  -7   9     1376.01     1323.86     71.70 o 
  -5  -7   9     1193.60     1195.68     67.75 o 
  -4  -7   9     1077.26     1066.51     66.33 o 
  -3  -7   9      519.03      495.86     49.59 o 
  -2  -7   9      334.26      351.89     64.33 o 
  -1  -7   9      843.09     1043.15     86.17 o 
   0  -7   9      341.87      311.16     58.41 o 
   1  -7   9        2.34      -36.55     24.36 o 
   2  -7   9        0.80      -37.02     24.68 o 
   3  -7   9        3.03       -6.83     28.39 o 
   4  -7   9      141.13      159.89     50.72 o 
   5  -7   9      330.86      359.65     73.06 o 
  -7  -6   9      286.14      314.50     95.19 o 
  -6  -6   9      115.74       90.97     25.72 o 
  -5  -6   9        9.09       10.62     19.22 o 
  -4  -6   9      155.49      161.29     30.73 o 
  -3  -6   9       99.63       56.43     21.71 o 
  -2  -6   9      489.84      528.01     76.67 o 
  -1  -6   9      769.74      709.18     52.28 o 
   0  -6   9      799.94      834.03     56.03 o 
   1  -6   9     2048.16     1939.10    112.61 o 
   2  -6   9     2711.14     2409.18    125.77 o 
   3  -6   9     1724.01     1900.21    117.84 o 
   4  -6   9     2284.05     2060.77    128.46 o 
   5  -6   9     1426.92     1431.43    112.76 o 
   6  -6   9      645.15      679.99     96.68 o 
  -8  -5   9      114.08       70.75     26.45 o 
  -7  -5   9      201.61      184.95     32.93 o 
  -6  -5   9     1182.66     1168.52     60.85 o 
  -5  -5   9     2552.69     2410.11     83.30 o 
  -4  -5   9     2456.56     2411.31     82.25 o 
  -3  -5   9     2257.99     2220.23    129.55 o 
  -2  -5   9     2005.98     2207.42    168.23 o 
  -1  -5   9     1355.95     1422.39     63.30 o 
   0  -5   9     2176.07     2288.63    117.88 o 
   1  -5   9     2325.21     2330.38    115.50 o 
   2  -5   9     1816.11     1682.84    103.98 o 
   3  -5   9     1076.50     1084.11     87.19 o 
   4  -5   9     1098.63     1315.19     99.84 o 
   5  -5   9      571.60      553.87     81.02 o 
   6  -5   9      114.56      148.34     54.82 o 
  -9  -4   9      721.90      737.58     86.14 o 
  -8  -4   9     2058.59     2009.06     82.08 o 
  -7  -4   9     2847.82     2908.40    130.94 o 
  -6  -4   9     2589.88     2517.34     83.49 o 
  -5  -4   9     2736.38     2699.21     83.05 o 
  -4  -4   9     3326.27     3302.11     90.00 o 
  -3  -4   9     2808.90     2744.34    156.26 o 
  -2  -4   9     2232.59     2249.40    126.06 o 
  -1  -4   9      625.99      631.49     44.31 o 
   0  -4   9     1401.72     1497.42     75.34 o 
   1  -4   9     1193.58     1225.88     57.06 o 
   2  -4   9       57.73       66.89     32.25 o 
   3  -4   9      354.41      360.67     57.16 o 
   4  -4   9       76.24       35.53     31.55 o 
   5  -4   9        7.07      -26.63     25.42 o 
   6  -4   9      200.12      262.62     61.61 o 
  -9  -3   9      807.59      766.71     82.00 o 
  -8  -3   9     1056.62     1071.33     59.25 o 
  -7  -3   9      899.53      930.58     75.77 o 
  -6  -3   9      496.23      476.31     79.15 o 
  -5  -3   9        3.03       18.87     14.34 o 
  -4  -3   9        2.33       -8.52     11.77 o 
  -3  -3   9       10.77       18.63     13.60 o 
  -2  -3   9      238.14      231.68     37.78 o 
  -1  -3   9      827.39      824.25     42.89 o 
   0  -3   9      662.95      665.25     32.18 o 
   1  -3   9      841.77      862.82     37.57 o 
   2  -3   9     1049.34     1027.27     53.71 o 
   3  -3   9     1768.05     1863.01     75.01 o 
   4  -3   9      885.66      827.23     80.98 o 
   5  -3   9     1138.11     1090.99     97.54 o 
   6  -3   9     1267.93     1392.34    111.52 o 
 -10  -2   9        0.43      -31.08     24.33 o 
  -9  -2   9       99.06      118.78     42.29 o 
  -8  -2   9        5.63       -0.82     20.50 o 
  -7  -2   9      256.82      242.09     47.71 o 
  -6  -2   9     1239.42     1380.21     56.78 o 
  -5  -2   9     2960.01     2933.54     77.60 o 
  -4  -2   9     3240.01     3208.61    101.87 o 
  -3  -2   9     3164.14     3306.90     61.53 o 
  -2  -2   9     4067.09     4045.21    113.42 o 
  -1  -2   9     6121.15     5946.79     87.77 o 
   0  -2   9     2824.45     2884.44     62.05 o 
   1  -2   9     3005.54     3030.94     65.69 o 
   2  -2   9     2785.37     2884.27     85.92 o 
   3  -2   9     1494.54     1531.02    107.20 o 
   4  -2   9      683.31      708.25     55.01 o 
   5  -2   9      827.24      784.44     61.46 o 
   6  -2   9      512.92      484.33     75.59 o 
 -10  -1   9      424.48      471.60     71.22 o 
  -9  -1   9     2116.35     1833.80    114.05 o 
  -8  -1   9     2476.15     2396.65    124.87 o 
  -7  -1   9     2472.14     2162.88    113.55 o 
  -6  -1   9     3452.28     3527.14    139.94 o 
  -5  -1   9     3411.09     3410.75    132.37 o 
  -4  -1   9      950.88      932.06     41.64 o 
  -3  -1   9     2301.95     2389.44     66.35 o 
  -2  -1   9     3301.66     3259.52     76.99 o 
  -1  -1   9     3402.49     3375.57     73.86 o 
   0  -1   9     2089.39     2190.79     52.96 o 
   1  -1   9      801.84      772.91     43.40 o 
   2  -1   9      106.77      112.85     23.56 o 
   3  -1   9      103.41      122.58     44.96 o 
   4  -1   9        0.64       25.41     19.37 o 
   5  -1   9        3.12        7.90     19.39 o 
   6  -1   9        8.38       16.76     22.58 o 
 -10   0   9     1416.60     1391.56    101.25 o 
  -9   0   9     1954.89     1942.42    114.25 o 
  -8   0   9     1363.80     1326.82     91.88 o 
  -7   0   9     1287.66     1294.10     88.05 o 
  -6   0   9      990.60      995.67     73.64 o 
  -5   0   9     1018.92      954.89     46.99 o 
  -4   0   9      196.26      189.46     34.34 o 
  -3   0   9       82.62       69.15     18.93 o 
  -2   0   9       22.49       43.94     22.37 o 
  -1   0   9       48.92       23.92     11.22 o 
   0   0   9      252.03      307.58     23.01 o 
   1   0   9      272.07      314.88     35.12 o 
   2   0   9     1105.74     1093.06     53.76 o 
   3   0   9      506.35      533.46     45.61 o 
   4   0   9      264.51      311.86     40.94 o 
   5   0   9      523.66      465.36     51.38 o 
 -10   1   9      255.02      239.70     54.94 o 
  -9   1   9       54.50       48.89     29.05 o 
  -8   1   9      241.07      179.46     43.54 o 
  -7   1   9      242.22      236.93     47.91 o 
  -6   1   9      421.96      466.74     37.38 o 
  -5   1   9     2033.86     1927.32     66.17 o 
  -4   1   9     1636.90     1635.14     60.34 o 
  -3   1   9      182.81      217.48     45.74 o 
  -2   1   9     1850.31     1962.59     63.94 o 
  -1   1   9     4459.23     4511.15    108.53 o 
   0   1   9     3987.94     3752.13    142.67 o 
   1   1   9     2926.83     2955.89     83.03 o 
   2   1   9     2837.81     2848.98     87.83 o 
   3   1   9     1976.43     1967.49     77.70 o 
   4   1   9     1128.15     1080.03     64.59 o 
   5   1   9      515.53      530.48     54.76 o 
 -10   2   9      432.83      395.81     66.03 o 
  -7   2   9     2506.33     2250.15    108.94 o 
  -6   2   9     3369.85     3309.66    127.25 o 
  -5   2   9     3078.36     2829.43    115.97 o 
  -4   2   9     2211.73     2182.87    104.02 o 
  -3   2   9      628.92      600.33     60.25 o 
  -2   2   9     1559.65     1715.57    117.24 o 
  -1   2   9     3475.26     3422.50    141.15 o 
   0   2   9     1575.79     1642.31     99.76 o 
   1   2   9      768.84      771.71     78.52 o 
   2   2   9      816.45      871.66     85.55 o 
   3   2   9      182.20      128.93     44.16 o 
   4   2   9       61.74       79.18     25.61 o 
  -8   3   9     2526.48     2613.66    131.43 o 
  -7   3   9      975.53     1052.88     82.11 o 
  -6   3   9      673.73      623.99     66.26 o 
  -5   3   9     1164.96      897.55     71.10 o 
  -4   3   9     1043.14     1067.79     78.56 o 
  -3   3   9      889.77      901.46     74.42 o 
  -2   3   9      638.49      619.62     68.84 o 
  -1   3   9      158.96      138.69     42.40 o 
   0   3   9        0.38       30.81     29.67 o 
   1   3   9      236.43      288.86     58.26 o 
   2   3   9      346.41      299.37     59.86 o 
   3   3   9      230.17      204.02     54.20 o 
   4   3   9      241.46      277.58     68.02 o 
  -9   4   9      455.70      479.60     76.10 o 
  -8   4   9      353.81      337.75     64.23 o 
  -7   4   9       17.14       35.49     30.03 o 
  -6   4   9      187.02      159.82     45.06 o 
  -5   4   9      144.26      122.53     40.57 o 
  -4   4   9      385.64      310.57     54.66 o 
  -3   4   9     1192.10     1188.13     88.83 o 
  -2   4   9      438.39      495.46     67.78 o 
  -1   4   9      157.24      113.58     42.33 o 
   0   4   9      911.16      909.54     93.16 o 
   1   4   9     1549.19     1440.68    110.62 o 
   2   4   9     1359.10     1052.41    102.73 o 
   3   4   9      837.04      831.84    100.31 o 
  -9   5   9      445.46      499.75     83.36 o 
  -8   5   9     1002.63      901.61     95.27 o 
  -7   5   9     1120.41     1204.57     99.37 o 
  -6   5   9     1565.30     1546.77    107.81 o 
  -5   5   9     2112.00     2098.33    122.96 o 
  -4   5   9     1597.15     1544.54    107.61 o 
  -3   5   9     1634.47     1570.16    107.06 o 
  -2   5   9     2983.75     2950.20    150.17 o 
  -1   5   9     2008.02     2141.28    132.09 o 
   0   5   9     1110.09     1040.46    105.07 o 
   1   5   9      743.95     1018.71    106.40 o 
   2   5   9      357.70      311.67     67.98 o 
  -8   6   9     1092.41     1112.34    112.10 o 
  -7   6   9     1406.54     1493.59    117.72 o 
  -6   6   9     1715.78     1637.55    117.10 o 
  -5   6   9      714.03      654.80     83.68 o 
  -4   6   9      357.17      402.92     71.18 o 
  -3   6   9      357.23      440.17     73.60 o 
  -2   6   9      505.07      425.33     75.01 o 
  -1   6   9      211.61      278.12     67.43 o 
   0   6   9       11.97      -19.60     34.87 o 
  -6   7   9      130.72      107.69     46.50 o 
  -5   7   9       13.20       24.25     36.98 o 
  -4   7   9       48.42       76.06     43.03 o 
  -3   7   9      145.86      140.10     53.30 o 
  -2   7   9      371.41      431.11     79.03 o 
  -4  -9  10      919.47      769.87     93.87 o 
  -3  -9  10      785.04      839.33     94.26 o 
  -2  -9  10      797.82      872.25     95.90 o 
  -1  -9  10      654.73      731.10     92.77 o 
   0  -9  10      760.50      948.86    102.93 o 
   1  -9  10      623.09      659.53     88.40 o 
   2  -9  10      633.16      694.71     92.42 o 
   3  -9  10      480.66      489.99     85.59 o 
  -5  -8  10      862.93      892.24     68.18 o 
  -4  -8  10     1251.50     1285.45     76.05 o 
  -3  -8  10      587.84      643.70     60.30 o 
  -2  -8  10      286.06      330.33     65.28 o 
  -1  -8  10      192.76      318.34     62.98 o 
   0  -8  10       35.79        8.67     35.10 o 
   1  -8  10        8.41       20.15     32.56 o 
   2  -8  10       89.26       71.61     42.09 o 
   3  -8  10        3.30        0.23     32.88 o 
   4  -8  10       39.31       -1.84     38.93 o 
  -6  -7  10       65.57       69.45     27.69 o 
  -5  -7  10       31.11       33.63     41.84 o 
  -4  -7  10        4.63        0.42     19.63 o 
  -3  -7  10       75.67       83.26     27.00 o 
  -2  -7  10      192.02      158.96     51.95 o 
  -1  -7  10      337.21      432.68     49.51 o 
   0  -7  10      731.64      647.23     79.85 o 
   1  -7  10     1241.14     1168.96     96.25 o 
   2  -7  10      506.42      503.42     76.10 o 
   3  -7  10      649.47      741.37     88.32 o 
   4  -7  10     1096.54      973.42    103.20 o 
  -7  -6  10      236.09      210.52     67.86 o 
  -6  -6  10      831.64      783.67     58.97 o 
  -5  -6  10     1244.96     1092.87     62.64 o 
  -4  -6  10     1485.44     1432.82     69.47 o 
  -3  -6  10     2755.78     2814.10    139.02 o 
  -2  -6  10     2473.03     2404.23     88.48 o 
  -1  -6  10     2297.62     2261.58     94.55 o 
   0  -6  10     1985.98     2141.48     84.49 o 
   1  -6  10     1085.94     1304.72     97.81 o 
   2  -6  10      955.49      952.84     89.34 o 
   3  -6  10     1638.26     1465.16    106.95 o 
   4  -6  10     1168.90     1290.59    112.49 o 
   5  -6  10      501.17      476.36     81.53 o 
  -8  -5  10     1147.14     1054.12     68.21 o 
  -7  -5  10      949.84      990.92     63.40 o 
  -6  -5  10      708.32      748.37     54.28 o 
  -5  -5  10     1922.96     1884.00     75.84 o 
  -4  -5  10     2739.13     2786.20     90.19 o 
  -3  -5  10     2100.02     2122.01     78.51 o 
  -2  -5  10      974.63     1052.95     56.84 o 
  -1  -5  10      699.09      725.94     51.49 o 
   0  -5  10     1070.68     1073.36     57.59 o 
   1  -5  10      385.42      415.14     60.52 o 
   2  -5  10       20.89       20.03     31.63 o 
   3  -5  10        5.94       43.34     36.78 o 
   4  -5  10       25.85       34.59     35.49 o 
   5  -5  10       50.25       32.33     37.84 o 
  -9  -4  10      886.38      776.55     86.57 o 
  -8  -4  10     1116.63     1256.65    123.81 o 
  -7  -4  10      887.52      948.86     58.12 o 
  -6  -4  10      184.84      167.83     30.23 o 
  -5  -4  10       22.37        6.37     15.03 o 
  -4  -4  10      229.30      182.84     31.12 o 
  -3  -4  10      114.13       92.17     23.24 o 
  -2  -4  10       43.08       40.93     24.58 o 
  -1  -4  10      111.10      121.65     25.73 o 
   0  -4  10      270.63      252.22     25.73 o 
   1  -4  10      563.66      617.97     36.54 o 
   2  -4  10      842.95      881.07     79.11 o 
   3  -4  10     1086.39     1095.90     90.24 o 
   4  -4  10      682.89      625.87     78.21 o 
   5  -4  10      731.96      744.26     89.65 o 
  -9  -3  10       69.69       98.51     38.58 o 
  -8  -3  10        9.57        1.44     24.91 o 
  -7  -3  10      147.90      242.79     51.46 o 
  -6  -3  10      336.74      315.29     60.33 o 
  -5  -3  10      455.17      408.32     36.18 o 
  -4  -3  10     1438.10     1481.94     91.64 o 
  -3  -3  10     2776.80     2834.39     80.64 o 
  -2  -3  10     4076.56     4131.49    107.55 o 
  -1  -3  10     4790.34     5020.13    114.83 o 
   0  -3  10     3185.23     3274.67     71.25 o 
   1  -3  10     2619.10     2682.39     70.75 o 
   2  -3  10     2357.91     2536.50    126.86 o 
   3  -3  10     2015.05     2048.02     81.48 o 
   4  -3  10     1343.99     1418.25     73.13 o 
   5  -3  10      831.26      822.39     91.52 o 
  -9  -2  10      815.81      733.75     82.74 o 
  -7  -2  10     2584.84     2655.01    130.14 o 
  -6  -2  10     4098.62     4045.87    155.72 o 
  -5  -2  10     1542.91     1624.63     95.31 o 
  -4  -2  10      852.31      824.65     66.73 o 
  -3  -2  10     3302.79     3322.01     81.96 o 
  -2  -2  10     2759.51     2700.95    118.24 o 
  -1  -2  10     2150.52     2183.32     54.90 o 
   0  -2  10     1724.65     1769.48     51.37 o 
   1  -2  10     1119.08     1031.93     52.00 o 
   2  -2  10      717.09      685.45     48.70 o 
   3  -2  10      259.25      222.91     85.78 o 
   4  -2  10       32.05        5.55     19.84 o 
   5  -2  10       11.00       15.24     22.68 o 
 -10  -1  10      999.96      848.51     92.03 o 
  -9  -1  10     1346.43     1514.52    107.65 o 
  -8  -1  10     1724.65     1622.48    107.38 o 
  -7  -1  10     1946.01     1909.78    111.67 o 
  -6  -1  10     1087.88     1150.41     83.01 o 
  -5  -1  10     1854.08     1902.87    102.85 o 
  -4  -1  10     1646.60     1529.82     88.01 o 
  -3  -1  10      257.93      316.11     41.88 o 
  -2  -1  10       66.31       56.42     18.08 o 
  -1  -1  10        2.50       12.40     10.91 o 
   0  -1  10        5.52       10.47     11.24 o 
   1  -1  10      275.98      261.77     32.56 o 
   2  -1  10     1111.14     1206.46     59.19 o 
   3  -1  10      536.66      535.34     48.61 o 
   4  -1  10      652.28      730.03     58.40 o 
   5  -1  10      725.53      728.22    160.01 o 
 -10   0  10      360.01      265.24     55.33 o 
  -9   0  10      387.25      353.37     62.63 o 
  -8   0  10        9.28       26.75     25.77 o 
  -7   0  10        0.10        7.03     20.54 o 
  -6   0  10      201.81      202.06     43.65 o 
  -5   0  10      545.35      509.99     37.94 o 
  -4   0  10      116.17      148.56     25.01 o 
  -3   0  10      353.06      411.27     35.09 o 
  -2   0  10     2917.83     2818.80    110.79 o 
  -1   0  10     2089.95     2005.11     66.27 o 
   0   0  10     2344.75     2328.55    111.98 o 
   1   0  10     2484.67     2448.87    241.23 o 
   2   0  10     2246.51     2192.78     79.68 o 
   3   0  10     1575.20     1545.07    127.47 o 
   4   0  10     1273.72     1283.47     70.24 o 
 -10   1  10      354.82      334.35     63.53 o 
  -9   1  10      520.28      480.07     70.44 o 
  -8   1  10      760.51      767.18     81.22 o 
  -7   1  10     1345.74     1169.78     86.64 o 
  -6   1  10     3702.85     3522.89    109.19 o 
  -5   1  10     6586.13     6341.72    128.85 o 
  -4   1  10     7637.32     7446.17    283.81 o 
  -3   1  10     3201.75     3130.73     86.20 o 
  -2   1  10     2810.90     3069.94    112.76 o 
  -1   1  10     2615.73     2545.18    119.91 o 
   0   1  10     1630.65     1620.92     99.14 o 
   1   1  10     1007.94      887.01     82.04 o 
   2   1  10     1316.50     1307.38     96.76 o 
   3   1  10      595.33      495.22     75.12 o 
   4   1  10      195.37      146.37     33.09 o 
 -10   2  10     1059.00      883.26     92.93 o 
  -9   2  10     1484.10     1318.82    100.19 o 
  -8   2  10     2209.44     2109.70    122.02 o 
  -7   2  10     1998.18     2073.93    105.89 o 
  -6   2  10     2460.45     2302.62    109.06 o 
  -5   2  10     1221.67     1164.51     80.32 o 
  -4   2  10      993.71      994.54     51.84 o 
  -3   2  10     1483.88     1625.94     64.92 o 
  -2   2  10      876.83      906.62     49.60 o 
  -1   2  10       10.15       -3.12     23.62 o 
   0   2  10       48.65       38.58     32.25 o 
   1   2  10      262.02      230.68     52.32 o 
   2   2  10      126.74      145.41     46.27 o 
   3   2  10      283.38      301.98     65.91 o 
  -8   3  10      703.57      605.45     71.77 o 
  -7   3  10      201.53      111.13     38.34 o 
  -6   3  10        1.37      -25.59     17.06 o 
  -5   3  10        4.61       -8.55     21.32 o 
  -4   3  10      266.25      196.87     43.93 o 
  -3   3  10     2962.46     2820.06    134.79 o 
  -2   3  10     1755.44     1830.01    111.87 o 
  -1   3  10      682.33      690.06     79.58 o 
   0   3  10      763.44      829.73     88.40 o 
   1   3  10     1288.91     1314.64    103.71 o 
   2   3  10     1012.30     1097.43    104.76 o 
   3   3  10      802.68      898.37    102.96 o 
  -9   4  10      106.05       67.12     41.27 o 
  -8   4  10      291.24      295.03     59.66 o 
  -7   4  10     1143.45     1088.25     89.02 o 
  -6   4  10     1669.02     1496.36    100.66 o 
  -5   4  10     1894.68     1918.29    115.97 o 
  -4   4  10     2112.68     2053.24    119.01 o 
  -3   4  10     4778.72     4514.35    180.63 o 
  -2   4  10     4027.92     3714.88    168.21 o 
  -1   4  10     1333.76     1599.01    115.46 o 
   0   4  10      915.76     1133.78    106.21 o 
   1   4  10     1003.80     1084.23    107.38 o 
   2   4  10      288.82      328.34     70.32 o 
  -8   5  10     1122.47     1177.12    106.99 o 
  -7   5  10     1979.44     1793.97    121.43 o 
  -6   5  10     2069.48     1878.66    120.07 o 
  -5   5  10     1394.78     1346.11    102.46 o 
  -4   5  10      972.38      896.57     89.81 o 
  -3   5  10      453.54      567.26     80.04 o 
  -2   5  10       70.86      161.22     50.10 o 
  -1   5  10      115.78      169.03     56.54 o 
   0   5  10       51.12       39.24     37.09 o 
  -7   6  10      157.62      112.76     49.04 o 
  -6   6  10      119.34      119.25     46.04 o 
  -5   6  10       11.95      -34.44     22.96 o 
  -4   6  10       15.19       -3.87     30.81 o 
  -3   6  10       50.13      -11.17     33.23 o 
  -2   6  10      746.19      926.21    105.39 o 
  -1   6  10     1216.84     1073.34    115.03 o 
  -3  -9  11      427.70      453.68     77.55 o 
  -2  -9  11      434.52      432.04     77.86 o 
  -1  -9  11      228.72      253.02     63.06 o 
   0  -9  11       22.86       36.70     40.33 o 
   1  -9  11        7.42      -14.33     34.20 o 
  -5  -8  11      101.78       64.20     32.64 o 
  -4  -8  11       74.51       73.06     29.48 o 
  -3  -8  11        6.25       -7.64     21.40 o 
  -2  -8  11        5.62        7.80     22.89 o 
  -1  -8  11      177.55      127.76     47.60 o 
   0  -8  11      478.49      598.65     83.09 o 
   1  -8  11      669.81      710.33     90.00 o 
   2  -8  11      438.78      459.73     78.56 o 
   3  -8  11      632.04      569.49     88.40 o 
  -6  -7  11      261.50      259.14     42.17 o 
  -5  -7  11      630.26      626.12     57.57 o 
  -4  -7  11      747.71      687.20     58.87 o 
  -3  -7  11     1124.27     1062.59     68.98 o 
  -2  -7  11     1337.62     1374.41     75.02 o 
  -1  -7  11     2485.57     2489.43     98.07 o 
   0  -7  11     2183.10     2225.66    129.44 o 
   1  -7  11     1235.03     1347.75    104.45 o 
   2  -7  11      884.85      882.67     94.69 o 
   3  -7  11     1058.76     1192.74    110.66 o 
   4  -7  11      739.94      721.77     96.52 o 
  -7  -6  11      509.32      504.89     53.43 o 
  -6  -6  11      365.70      390.62     46.69 o 
  -5  -6  11     1260.00     1380.52     94.02 o 
  -4  -6  11     1971.96     2051.59    162.47 o 
  -3  -6  11     2554.65     2532.69     93.03 o 
  -2  -6  11     1709.67     1849.95     80.59 o 
  -1  -6  11     1021.14     1038.93    113.49 o 
   0  -6  11      660.52      792.76    109.90 o 
   1  -6  11      277.95      242.09     55.52 o 
   2  -6  11        5.87      -17.34     25.30 o 
   3  -6  11       58.47       73.60     44.51 o 
   4  -6  11        8.81      -32.17     31.71 o 
  -8  -5  11      906.18      861.67     95.04 o 
  -7  -5  11      874.19      838.41     60.16 o 
  -6  -5  11      606.05      686.47     53.07 o 
  -5  -5  11      656.13      653.60     51.32 o 
  -4  -5  11      249.39      235.54     50.62 o 
  -3  -5  11        1.22        1.86     16.62 o 
  -2  -5  11       52.70       30.40     23.62 o 
  -1  -5  11        0.95      -15.73     15.89 o 
   0  -5  11       93.20       95.61     27.83 o 
   1  -5  11      546.08      604.28     72.39 o 
   2  -5  11     1381.11     1295.51     97.69 o 
   3  -5  11      760.97      799.90     88.67 o 
   4  -5  11      528.11      486.79     78.83 o 
  -8  -4  11        0.01      -20.69     23.31 o 
  -7  -4  11       72.92       76.06     34.09 o 
  -6  -4  11        5.78       -6.06     14.83 o 
  -5  -4  11        7.52        9.89     17.04 o 
  -4  -4  11     1047.15     1104.27     56.49 o 
  -3  -4  11     1525.45     1644.66     67.74 o 
  -2  -4  11     2468.85     2439.91     81.89 o 
  -1  -4  11     3026.37     3092.50     93.11 o 
   0  -4  11     2528.69     2537.72     82.74 o 
   1  -4  11     1766.72     1939.70     66.41 o 
   2  -4  11     1587.68     1927.43    114.33 o 
   3  -4  11      959.23     1110.63     98.63 o 
   4  -4  11      982.00      838.55     91.56 o 
  -9  -3  11      693.22      875.10     94.61 o 
  -8  -3  11      774.74      783.46     87.11 o 
  -7  -3  11     1451.69     1456.57    103.20 o 
  -6  -3  11     3787.97     3787.19    158.10 o 
  -5  -3  11     4148.41     4106.63    159.97 o 
  -4  -3  11     4019.69     3992.65    153.33 o 
  -3  -3  11     3056.63     2984.63     84.84 o 
  -2  -3  11     3238.77     3191.38     88.63 o 
  -1  -3  11     3310.44     3373.17     73.48 o 
   0  -3  11     1737.53     1696.58     85.10 o 
   1  -3  11      628.87      691.11     48.92 o 
   2  -3  11      907.80      952.90     60.20 o 
   3  -3  11      360.28      424.62     47.57 o 
   4  -3  11       65.71       35.31     24.11 o 
  -9  -2  11      666.08      717.55     86.88 o 
  -8  -2  11     1258.84     1153.77     93.55 o 
  -7  -2  11     1739.34     1570.74    104.64 o 
  -6  -2  11     2231.30     2302.19    122.21 o 
  -5  -2  11     3213.89     3237.03    140.84 o 
  -4  -2  11     1955.00     1871.87    101.99 o 
  -3  -2  11      193.21      236.31     44.47 o 
  -2  -2  11        3.76       21.64     14.66 o 
  -1  -2  11      216.89      216.60     23.60 o 
   0  -2  11      232.47      266.97     33.14 o 
   1  -2  11      157.94      172.99     29.79 o 
   2  -2  11      227.18      249.20     37.07 o 
   3  -2  11      487.34      477.61     48.82 o 
   4  -2  11      605.24      758.40     62.71 o 
  -9  -1  11      343.75      299.95     60.72 o 
  -8  -1  11      169.95      146.31     44.00 o 
  -7  -1  11       58.66       32.68     29.75 o 
  -6  -1  11       72.25       49.43     28.97 o 
  -5  -1  11      442.13      515.92     64.31 o 
  -4  -1  11      391.23      412.79     54.82 o 
  -3  -1  11     1629.08     1618.71     61.53 o 
  -2  -1  11     2843.15     2735.94     79.44 o 
  -1  -1  11     2037.35     2004.51     95.88 o 
   0  -1  11     2179.25     2013.99    103.98 o 
   1  -1  11     2569.99     2679.56    140.64 o 
   2  -1  11     1876.93     1852.12    104.00 o 
   3  -1  11     1077.10     1134.37     66.10 o 
   4  -1  11      731.04      768.39     62.38 o 
  -9   0  11      369.63      300.73     62.51 o 
  -8   0  11      602.77      553.40     74.23 o 
  -7   0  11      901.95      857.80     83.87 o 
  -6   0  11     1390.89     1367.39     93.79 o 
  -5   0  11     4675.75     4740.73    169.50 o 
  -4   0  11     8533.92     8678.36    154.78 o 
  -3   0  11     5489.86     5892.94    187.21 o 
  -2   0  11     3930.52     4166.20    102.29 o 
  -1   0  11     2367.71     2493.83    117.37 o 
   0   0  11      790.46      883.92     79.07 o 
   1   0  11      587.99      588.35     70.56 o 
   2   0  11      853.06      882.67     87.81 o 
   3   0  11      596.17      565.00     81.25 o 
   4   0  11      296.16      247.89     62.02 o 
  -9   1  11     1393.21     1275.59    101.32 o 
  -8   1  11     1452.82     1517.09    107.22 o 
  -7   1  11     1269.89     1151.74     90.04 o 
  -6   1  11     3114.18     3200.06    143.73 o 
  -5   1  11     3118.81     2970.44     89.74 o 
  -4   1  11     1073.35     1078.93    142.19 o 
  -3   1  11      399.88      393.61     38.29 o 
  -2   1  11      583.62      697.84     85.37 o 
  -1   1  11      174.93      166.69     44.24 o 
   0   1  11       63.11       32.13     28.58 o 
   1   1  11      293.72      309.99     59.90 o 
   2   1  11       49.75       14.02     28.15 o 
   3   1  11       94.63      128.54     49.04 o 
  -9   2  11      378.71      360.47     65.91 o 
  -8   2  11      323.48      341.81     63.14 o 
  -7   2  11       43.90       81.84     33.81 o 
  -6   2  11       84.71       58.04     22.06 o 
  -5   2  11       87.45       86.51     24.68 o 
  -4   2  11      706.26      597.89     46.13 o 
  -3   2  11     2431.70     2488.34     83.62 o 
  -2   2  11      784.97      825.08     82.07 o 
  -1   2  11     1265.44     1324.21     97.77 o 
   0   2  11     1787.94     1816.54    115.81 o 
   1   2  11     1029.64     1022.34     96.52 o 
   2   2  11      652.56      725.44     90.35 o 
  -7   3  11      695.61      612.67     71.06 o 
  -6   3  11      525.39      534.66     68.14 o 
  -5   3  11      925.31      767.41     77.31 o 
  -4   3  11     1772.16     1804.78    153.31 o 
  -3   3  11     3092.70     3173.27     98.02 o 
  -2   3  11     1972.70     2103.64    127.68 o 
  -1   3  11     1394.19     1561.02    112.26 o 
   0   3  11     1224.49     1337.33    106.40 o 
   1   3  11      674.41      787.91     93.79 o 
   2   3  11      180.77      191.36     58.88 o 
  -8   4  11     1021.59     1000.20     96.76 o 
  -7   4  11     1929.03     1864.02    118.27 o 
  -6   4  11     1617.14     1526.19    105.97 o 
  -5   4  11     1683.72     1555.75    106.32 o 
  -4   4  11     1625.58     1820.21    118.27 o 
  -3   4  11      537.56      647.97     80.79 o 
  -2   4  11       92.06       17.06     37.52 o 
  -1   4  11      296.34      313.77     69.27 o 
   0   4  11      120.71       97.54     45.18 o 
   1   4  11       30.79        4.88     35.53 o 
  -7   5  11      189.37      217.53     56.93 o 
  -6   5  11       88.27       60.17     39.83 o 
  -5   5  11       30.69       11.95     32.06 o 
  -4   5  11        5.28       26.12     37.05 o 
  -3   5  11       10.57        6.72     30.34 o 
  -2   5  11      190.59      198.78     58.26 o 
  -1   5  11      214.18      252.90     66.53 o 
  -1  -9  12       54.60       51.58     42.40 o 
  -4  -8  12      523.82      574.56     59.81 o 
  -3  -8  12      632.30      566.35     59.36 o 
  -2  -8  12      663.02      674.00     64.01 o 
  -1  -8  12     1090.40     1361.14    110.97 o 
   0  -8  12     1145.05      986.93    102.26 o 
   1  -8  12      762.37      825.32     99.92 o 
   2  -8  12      760.61      721.61     95.74 o 
  -6  -7  12     1065.76     1048.02     72.60 o 
  -5  -7  12     1440.26     1529.78     81.04 o 
  -4  -7  12     1079.21     1007.07    171.29 o 
  -3  -7  12     1477.35     1529.83    133.81 o 
  -2  -7  12     1939.35     2090.00     93.03 o 
  -1  -7  12     1672.94     1715.76     85.31 o 
   0  -7  12      729.71      810.40     89.69 o 
   1  -7  12      150.20      172.08     58.22 o 
   2  -7  12      154.58      153.06     58.06 o 
   3  -7  12      256.99      281.56     68.80 o 
  -7  -6  12     1083.42     1047.32     71.26 o 
  -6  -6  12      744.94      731.35     59.27 o 
  -5  -6  12      391.63      393.51     47.23 o 
  -4  -6  12      325.93      296.04     41.19 o 
  -3  -6  12       85.10       42.94     39.77 o 
  -2  -6  12       71.83       65.09     27.27 o 
  -1  -6  12       83.19      104.12     44.67 o 
   0  -6  12       41.75       44.15     25.58 o 
   1  -6  12      163.93       93.01     47.21 o 
   2  -6  12      522.87      403.46     71.61 o 
   3  -6  12      421.15      395.11     75.36 o 
  -7  -5  12       14.41      -29.01     24.99 o 
  -6  -5  12       23.86       32.68     20.48 o 
  -5  -5  12      184.78      190.52     32.72 o 
  -4  -5  12      719.14      710.67    110.66 o 
  -3  -5  12     1116.95     1036.29     61.92 o 
  -2  -5  12     2265.14     2321.79     87.02 o 
  -1  -5  12     1965.76     1906.11     80.96 o 
   0  -5  12     1679.64     1816.36     80.33 o 
   1  -5  12     1809.07     1866.71    116.75 o 
   2  -5  12     1544.42     1455.56    107.61 o 
   3  -5  12      924.77     1133.78    106.95 o 
  -8  -4  12      626.31      645.39     86.49 o 
  -7  -4  12     1381.98     1382.50    105.42 o 
  -6  -4  12     2429.25     2202.63    126.74 o 
  -5  -4  12     2043.57     1835.59    112.37 o 
  -4  -4  12     2488.74     2522.88     85.52 o 
  -3  -4  12     2603.43     2671.99     88.45 o 
  -2  -4  12     2609.18     2568.30     87.30 o 
  -1  -4  12     1932.04     1917.28     76.78 o 
   0  -4  12     1388.20     1392.85    128.97 o 
   1  -4  12      740.25      783.18     55.18 o 
   2  -4  12      596.87      543.29     84.03 o 
   3  -4  12      230.42      252.04     60.13 o 
   4  -4  12      146.50      120.85     51.89 o 
  -8  -3  12      874.21      865.46     93.98 o 
  -7  -3  12      853.46      913.83     91.25 o 
  -6  -3  12     1697.89     1601.86    108.08 o 
  -5  -3  12     2019.37     1931.72    113.66 o 
  -4  -3  12     1163.46     1080.01     83.75 o 
  -3  -3  12      488.83      491.86     61.93 o 
  -2  -3  12      295.84      324.04     54.94 o 
  -1  -3  12       28.29        0.27     17.96 o 
   0  -3  12      210.82      241.68     27.63 o 
   1  -3  12      220.91      233.71     34.63 o 
   2  -3  12       53.32       45.93     24.10 o 
   3  -3  12      219.08      240.60     42.81 o 
   4  -3  12      469.64      460.75     75.59 o 
  -9  -2  12      106.45      173.40     53.18 o 
  -8  -2  12      104.95       66.73     36.00 o 
  -7  -2  12       69.09       24.68     27.29 o 
  -6  -2  12      110.70      169.11     46.78 o 
  -5  -2  12      585.02      446.76     63.84 o 
  -4  -2  12      111.33       98.08     32.72 o 
  -3  -2  12      831.11      816.02     73.21 o 
  -2  -2  12     1892.76     1849.22    100.19 o 
  -1  -2  12     1798.69     2002.01     72.70 o 
   0  -2  12     1532.31     1485.23     92.54 o 
   1  -2  12     2320.56     2266.18     84.91 o 
   2  -2  12     1973.43     1903.65     81.26 o 
   3  -2  12     1510.89     1571.83     79.17 o 
  -9  -1  12      435.58      473.86     78.56 o 
  -8  -1  12      473.62      477.45     74.93 o 
  -7  -1  12      760.91      852.73     88.52 o 
  -6  -1  12     1062.88     1126.28     91.02 o 
  -5  -1  12     1872.35     1961.59    112.69 o 
  -4  -1  12     1398.96     1470.47     94.65 o 
  -3  -1  12     2388.97     2533.55     80.87 o 
  -2  -1  12     3827.59     3793.93     99.38 o 
  -1  -1  12     2326.16     2419.29    116.51 o 
   0  -1  12      742.49      784.01     76.37 o 
   1  -1  12      998.72     1119.18     87.93 o 
   2  -1  12      630.26      710.79     83.52 o 
   3  -1  12      297.52      387.18     71.02 o 
  -9   0  12     1618.40     1618.58    119.09 o 
  -8   0  12     1000.15     1130.38    102.85 o 
  -7   0  12     1226.88     1209.57     96.87 o 
  -6   0  12     2205.54     2006.50    118.04 o 
  -5   0  12     1277.39     1242.72     89.84 o 
  -4   0  12      620.39      619.44     47.23 o 
  -3   0  12     1958.58     2064.47     75.78 o 
  -2   0  12     1444.39     1433.24     81.80 o 
  -1   0  12      246.95      227.83     49.82 o 
   0   0  12        1.16      -20.69     23.04 o 
   1   0  12        1.03       -8.63     25.69 o 
   2   0  12       25.61       -6.95     25.11 o 
   3   0  12      115.47      136.23     50.60 o 
  -9   1  12      442.85      404.71     69.78 o 
  -8   1  12      164.14      101.29     40.61 o 
  -7   1  12       74.89       46.15     29.95 o 
  -6   1  12      141.49      118.82     38.93 o 
  -5   1  12       27.18       48.47     20.76 o 
  -4   1  12      349.93      374.82     40.63 o 
  -3   1  12      103.12      117.54     27.41 o 
  -2   1  12       55.29       17.61     30.26 o 
  -1   1  12      751.06      927.54     87.89 o 
   0   1  12     1096.64     1074.98     96.25 o 
   1   1  12      645.87      741.68     88.99 o 
   2   1  12      890.33      909.03     99.84 o 
  -9   2  12       86.45       50.10     35.88 o 
  -8   2  12      701.53      592.84     81.29 o 
  -7   2  12      915.41      938.39     91.88 o 
  -6   2  12      765.57      751.68     56.13 o 
  -5   2  12      831.84      820.94     63.82 o 
  -4   2  12      960.27     1064.41     58.94 o 
  -3   2  12     1385.03     1504.25     69.41 o 
  -2   2  12     1833.15     1979.79    121.67 o 
  -1   2  12     1931.94     2039.18    125.81 o 
   0   2  12     1868.14     1855.66    123.19 o 
   1   2  12     1141.22     1291.14    109.02 o 
  -8   3  12     1268.70     1339.55    107.38 o 
  -7   3  12     1189.24     1213.58     66.91 o 
  -6   3  12      970.30      851.69     59.11 o 
  -5   3  12     1253.21     1263.03     67.29 o 
  -4   3  12     1322.97     1345.14     68.04 o 
  -3   3  12      728.69      816.02     89.02 o 
  -2   3  12      713.15      836.29     94.06 o 
  -1   3  12      593.92      620.05     86.10 o 
   0   3  12      187.94      144.94     49.00 o 
  -7   4  12      387.47      333.14     64.97 o 
  -6   4  12      393.94      450.98     72.24 o 
  -5   4  12       36.55        3.67     30.92 o 
  -4   4  12        2.03       25.18     34.28 o 
  -3   4  12        8.99      -37.37     24.91 o 
  -2   4  12       18.99       77.27     47.56 o 
  -1   4  12      105.87      108.51     48.77 o 
  -5   5  12      491.22      504.12     80.71 o 
  -4   5  12      644.25      527.55     83.99 o 
  -3   5  12      569.55      663.51     94.92 o 
  -3  -8  13      663.59      609.67     62.96 o 
  -2  -8  13      711.01      762.20     98.92 o 
  -1  -8  13      841.71     1082.71    108.47 o 
   0  -8  13      659.45      523.80     84.77 o 
  -5  -7  13      382.46      484.89     55.13 o 
  -4  -7  13      232.51      200.41     42.66 o 
  -3  -7  13       31.95        0.75     23.05 o 
  -2  -7  13       21.90       26.86     25.73 o 
  -1  -7  13       24.22       -7.19     24.76 o 
   0  -7  13        6.53       -3.05     35.30 o 
   1  -7  13      198.99      234.63     63.61 o 
  -6  -6  13       15.11       25.22     33.15 o 
  -5  -6  13       98.63       98.55     29.04 o 
  -4  -6  13      244.44      205.11     36.51 o 
  -3  -6  13      684.80      683.64     61.52 o 
  -2  -6  13     1222.85     1187.45     91.17 o 
  -1  -6  13     1082.50     1133.11    122.00 o 
   0  -6  13     1027.43     1141.94     73.99 o 
   1  -6  13     1641.47     1438.73    111.28 o 
   2  -6  13     1773.74     1852.07    130.92 o 
  -7  -5  13      812.78      909.07    100.78 o 
  -6  -5  13     1049.86     1163.85    108.20 o 
  -5  -5  13     1008.65      878.73     92.89 o 
  -4  -5  13     1230.52     1135.15    101.79 o 
  -3  -5  13     1114.18     1157.80     65.38 o 
  -2  -5  13      979.63      909.91     61.18 o 
  -1  -5  13     1304.74     1442.42     73.36 o 
   0  -5  13     1477.93     1461.31     74.53 o 
   1  -5  13     1148.80     1260.41    103.63 o 
   2  -5  13      385.03      425.88     74.81 o 
  -7  -4  13      836.52      768.04     90.27 o 
  -6  -4  13      628.52      578.47     78.40 o 
  -5  -4  13      827.99      859.29     88.63 o 
  -4  -4  13      850.96      907.74     88.52 o 
  -3  -4  13      690.41      571.95     72.39 o 
  -2  -4  13      574.87      496.20     69.81 o 
  -1  -4  13      220.11      262.45     38.74 o 
   0  -4  13       10.71      -14.12     25.56 o 
   1  -4  13       33.94       30.51     23.29 o 
   2  -4  13      167.18       98.65     34.46 o 
   3  -4  13      461.34      502.64     79.26 o 
  -8  -3  13       96.92       78.72     41.27 o 
  -7  -3  13       15.45       42.52     34.99 o 
  -6  -3  13       44.35       22.10     28.50 o 
  -5  -3  13        3.06       -7.73     25.69 o 
  -4  -3  13        5.53       46.39     30.96 o 
  -3  -3  13      450.31      438.33     64.23 o 
  -2  -3  13      315.92      358.75     59.08 o 
  -1  -3  13      269.03      375.82     59.74 o 
   0  -3  13     1050.41     1156.11     85.63 o 
   1  -3  13     1932.14     1920.40    146.01 o 
   2  -3  13     1483.09     1523.51     77.09 o 
   3  -3  13      943.20      820.05     66.73 o 
  -8  -2  13      381.33      318.11     66.69 o 
  -7  -2  13     1364.54     1620.06    116.01 o 
  -6  -2  13     1509.68     1519.79    107.61 o 
  -5  -2  13     1162.00     1176.14     93.40 o 
  -4  -2  13     1192.79     1129.02     87.78 o 
  -3  -2  13     2244.42     2287.78    119.60 o 
  -2  -2  13     1953.60     1953.86    108.86 o 
  -1  -2  13     1517.64     1680.62     99.26 o 
   0  -2  13     1877.51     1955.78    111.09 o 
   1  -2  13     2346.86     2330.11    131.23 o 
   2  -2  13     1094.02     1181.57    106.13 o 
  -8  -1  13      946.05      967.25    100.50 o 
  -7  -1  13     1334.82     1335.14    105.27 o 
  -6  -1  13     1498.70     1641.77    111.20 o 
  -5  -1  13      725.99      735.04     78.79 o 
  -4  -1  13      600.85      659.25     74.58 o 
  -3  -1  13     1261.82     1250.45     88.44 o 
  -2  -1  13      916.83      999.46     55.57 o 
  -1  -1  13      795.26      807.90     78.29 o 
   0  -1  13      310.96      254.42     55.91 o 
   1  -1  13       32.77        4.06     29.71 o 
   2  -1  13       58.57      103.71     42.87 o 
  -8   0  13      315.99      410.88     72.08 o 
  -7   0  13      333.93      425.41     71.06 o 
  -6   0  13      110.44       72.31     34.52 o 
  -5   0  13        1.33      -21.67     19.44 o 
  -4   0  13      139.96       79.85     35.14 o 
  -3   0  13        1.70       -4.35     16.55 o 
  -2   0  13       57.96       30.38     30.92 o 
  -1   0  13      408.24      350.40     59.70 o 
   0   0  13      581.05      682.06     81.80 o 
   1   0  13      456.88      484.09     77.15 o 
   2   0  13      897.95      910.16    100.35 o 
  -8   1  13      297.90      145.25     48.89 o 
  -7   1  13      384.65      361.25     65.99 o 
  -6   1  13      989.16      881.19     88.09 o 
  -5   1  13     1353.17     1063.15     87.62 o 
  -4   1  13     1608.13     1720.02    165.03 o 
  -3   1  13     1374.64     1338.08     67.41 o 
  -2   1  13     1338.39     1548.14    106.79 o 
  -1   1  13     1457.64     1731.14    114.33 o 
   0   1  13     1987.48     1902.83    124.24 o 
   1   1  13     1391.82     1472.97    115.54 o 
  -8   2  13     1694.76     1399.84    109.88 o 
  -7   2  13     2123.29     2293.92    134.59 o 
  -6   2  13     1141.55     1161.66     93.63 o 
  -5   2  13      630.03      705.40     55.20 o 
  -4   2  13     1132.78     1199.11     66.83 o 
  -3   2  13      827.96      859.68     90.74 o 
  -2   2  13      627.69      790.14     91.09 o 
  -1   2  13      404.60      424.08     74.73 o 
   0   2  13      325.98      413.30     74.58 o 
  -7   3  13      360.67      268.71     61.07 o 
  -6   3  13      509.52      459.99     49.65 o 
  -5   3  13      170.90      160.92     33.18 o 
  -4   3  13       37.96      -12.69     26.36 o 
  -3   3  13       35.76       12.65     33.15 o 
  -2   3  13       74.96      105.23     46.19 o 
  -1   3  13       67.17       45.88     38.11 o 
  -5   4  13      536.31      518.18     79.65 o 
  -4   4  13      565.88      570.46     87.27 o 
  -4  -7  14       46.01       20.91     25.67 o 
  -3  -7  14      145.08      176.08     39.24 o 
  -2  -7  14      332.41      299.85     48.73 o 
  -1  -7  14      538.21      636.70     64.03 o 
  -5  -6  14      940.94      882.17    102.65 o 
  -4  -6  14     1108.18     1068.34    106.28 o 
  -3  -6  14     1110.40     1123.02     98.03 o 
  -2  -6  14      941.31      977.37     90.37 o 
  -1  -6  14     1055.07     1094.58     90.65 o 
   0  -6  14     1097.65     1131.57     76.38 o 
   1  -6  14      989.36     1148.50    112.65 o 
  -6  -5  14      892.14      784.36     97.69 o 
  -5  -5  14      764.26      703.02     89.81 o 
  -4  -5  14      176.12      275.20     61.93 o 
  -3  -5  14      259.88      236.66     57.01 o 
  -2  -5  14      469.12      436.77     71.65 o 
  -1  -5  14      274.79      265.51     43.25 o 
   0  -5  14       25.13        2.71     23.97 o 
   1  -5  14        2.98       24.25     41.27 o 
  -7  -4  14       19.73       19.41     34.95 o 
  -6  -4  14       10.66       12.69     30.61 o 
  -5  -4  14        4.27      -27.88     24.40 o 
  -4  -4  14      104.75      106.13     44.55 o 
  -3  -4  14      159.58      141.31     46.74 o 
  -2  -4  14      131.84      126.55     44.75 o 
  -1  -4  14      310.60      420.02     67.82 o 
  -7  -3  14      760.44      651.01     87.70 o 
  -6  -3  14     1351.42     1658.40    119.60 o 
  -5  -3  14     1232.23     1210.74     98.90 o 
  -4  -3  14     1506.59     1364.93    101.29 o 
  -3  -3  14     1903.25     1850.66    115.50 o 
  -2  -3  14     1682.41     1790.77    112.76 o 
   1  -3  14     1426.92     1329.52    103.86 o 
  -7  -2  14     1649.10     1755.94    123.54 o 
  -6  -2  14     1290.81     1347.40    107.22 o 
  -5  -2  14      696.50      688.93     81.41 o 
  -4  -2  14      900.28      762.41     82.19 o 
  -3  -2  14      768.92      729.93     77.78 o 
  -2  -2  14      304.50      329.43     58.14 o 
   0  -2  14      289.30      274.49     58.84 o 
   1  -2  14      104.36      156.89     51.27 o 
  -8  -1  14      540.23      535.40     83.56 o 
  -7  -1  14      421.70      398.74     72.90 o 
  -6  -1  14      187.83      286.21     60.44 o 
  -5  -1  14        5.47       -4.65     26.40 o 
  -4  -1  14      113.74      118.90     42.21 o 
  -3  -1  14       19.86       23.04     29.56 o 
  -1  -1  14      478.57      455.86     68.02 o 
   0  -1  14      489.17      583.43     77.78 o 
   1  -1  14      456.06      411.04     74.07 o 
  -7   0  14      112.90      198.04     55.52 o 
  -6   0  14      242.41      152.36     46.70 o 
  -5   0  14      964.41      940.42     91.29 o 
  -4   0  14     1392.22     1369.85    100.15 o 
  -3   0  14      918.65      852.88     84.69 o 
  -2   0  14     1119.85     1136.20     92.62 o 
  -1   0  14     1382.58     1295.04    102.14 o 
   0   0  14      910.69      920.67     96.87 o 
  -7   1  14     2166.37     2161.12    137.25 o 
  -6   1  14     1910.37     1777.84    121.16 o 
  -5   1  14     1458.29     1344.16    102.65 o 
  -4   1  14     1102.04     1210.51     67.93 o 
  -3   1  14      781.01      807.63     88.24 o 
  -2   1  14      899.06      885.60     92.46 o 
  -1   1  14      429.78      440.99     74.66 o 
  -6   2  14      220.25      210.89     54.55 o 
  -5   2  14      137.85      114.94     37.97 o 
  -4   2  14      123.48       77.00     41.90 o 
  -3   2  14        6.32       12.10     31.90 o 
  -2   2  14        6.57       11.40     30.38 o 
  -3  -6  15      341.39      286.68     65.71 o 
  -2  -6  15       80.62       55.17     43.07 o 
  -5  -5  15        5.37       -7.73     31.98 o 
  -4  -5  15      199.90      190.86     59.39 o 
  -3  -5  15      235.75      284.29     64.27 o 
  -2  -5  15      142.28       69.85     41.62 o 
  -1  -5  15      300.38      343.76     71.88 o 
  -6  -4  15      376.17      310.85     68.02 o 
  -5  -4  15      405.14      271.41     63.96 o 
  -4  -4  15     1090.73      959.05     99.18 o 
  -3  -4  15     1482.19     1518.27    112.26 o 
  -2  -4  15     1185.19     1254.78    107.65 o 
  -6  -3  15     1222.57     1118.59    109.91 o 
  -5  -3  15     1079.52     1225.73    109.29 o 
  -4  -3  15     1690.91     1945.74    125.26 o 
  -3  -3  15     1192.40     1206.83     99.26 o 
  -2  -3  15      394.98      383.71     67.67 o 
  -6  -2  15      152.71      183.98     53.45 o 
  -5  -2  15       30.41       70.87     38.58 o 
  -4  -2  15      115.28       94.61     40.33 o 
  -3  -2  15        5.86      -12.89     24.21 o 
   0  -2  15      182.64      211.28     58.57 o 
  -6  -1  15      171.56      204.02     53.38 o 
  -5  -1  15      671.96      768.23     89.88 o 
  -4  -1  15      915.29     1028.75     96.72 o 
  -1  -1  15     1333.97     1618.69    114.33 o 
  -6   0  15     1023.62      975.84     99.22 o 
  -5   0  15     1570.74     1647.08    116.90 o 
  -4   0  15     1707.56     1827.04    118.86 o 
  -2   0  15      766.05      879.39     91.84 o 
  -5   1  15      223.69      220.81     54.70 o 
  -3   1  15        1.87       16.91     30.42 o 
                                                 
